# Supplementary material for: Post-transcriptional regulation of Rad51c by miR-222 contributes cellular transformation
Source: PLoS One. 2020 Jan 10;15(1):e0221681. doi: 10.1371/journal.pone.0221681 (PMC6953820; doi:10.1371/journal.pone.0221681)
Supplement: S1 File — (TBZ2) [file pone.0221681.s002.tbz2]

Archive with 15 entries (14 files):
- data
- data/._Luc assay.xlsx
- data/Luc assay.xlsx
- data/._Rad51:hprt fig 3b.xlsx
- data/Rad51:hprt fig 3b.xlsx
- data/._rad51:hprt figure 3a.xlsx
- data/rad51:hprt figure 3a.xlsx
- data/._CELL TRANSFORMATION FIG 5.xlsx
- data/CELL TRANSFORMATION FIG 5.xlsx
- data/._DNA damage fig 4.xlsx
- data/DNA damage fig 4.xlsx
- data/._EXP RI.xlsx
- data/EXP RI.xlsx
- data/._GENE EXPRESION , BASAL VALUES AND MIR222 TRANSFECTION .xlsx
- data/GENE EXPRESION , BASAL VALUES AND MIR222 TRANSFECTION .xlsx
