# Supplementary material for: Post-transcriptional regulation of Rad51c by miR-222 contributes cellular transformation
Source: PLoS One. 2020 Jan 10;15(1):e0221681. doi: 10.1371/journal.pone.0221681 (PMC6953820; doi:10.1371/journal.pone.0221681)
Supplement: S1 File — (TBZ2) [file pone.0221681.s002.tbz2 › data/Luc assay.xlsx]

## Sheet: Hoja1
	Gluc						SEAP
	EXP 3		EXP4		EXP5		EXP3		EXP4		EXP5
MEDIO	2	2	2	2	2	2	1	1	1	2	2	1
ENDOFECTINA	2	1	2	3	2	2	2	1	2	2	2	1
LUC-RAD	410	418	408	426	394	410	312	311	232	241	306	311
MIR222	1	2	1	1	1	3	1	2	1	1	2	2
LUC-RAD/MIR222	145	168	344	363	334	345	245	240	205	201	227	231
CTRL-	300	303	355	415	303	330	60	64	54	55	68	62
CTRL-/MIR222	241	255	319	362	247	270	83	97	65	58	72	69
	Promedio
	Gluc			SEAP
	EXP3	EXP4	EXP5	EXP3	EXP4	EXP5
MEDIO	2	2	2	1	1.5	1.5
ENDOFECTINA	1.5	2.5	2	1.5	2	1.5
LUC-RAD	414	417	402	311.5	236.5	308.5
MIR222	1.5	1	2	1.5	1	2
LUC-RAD/MIR222	156.5	353.5	339.5	242.5	203	229
CTRL-	301.5	385	316.5	62	54.5	65
CTRL-/MIR222	248	340.5	258.5	61.5	70.5	70.5
					Normalizado contra medio				Normalizado contra endofectina				Normalizado contra miR222
	Gluc/SEAP				Gluc/SEAP				Gluc/SEAP				Gluc/SEAP
	EXP3	EXP4	EXP5		EXP3	EXP4	EXP5		EXP3	EXP4	EXP5		EXP3	EXP4	EXP5
MEDIO	2	1.33333	1.33333
ENDOFECTINA	1	1.25	1.33333		0.5	0.9375	1
LUC-RAD	1.32905	1.76321	1.30308		0.664526	1.32241	0.97731		1.32905	1.41057	0.97731		2.71631	1.41057	6.62838	Exp1
MIR222	1	1	1		0.5	0.75	0.75		1	0.8	0.75
LUC-RAD/MIR222	0.645361	1.74138	1.48253		0.32268	1.30603	1.1119		0.645361	1.3931	1.1119		0.645361	1.74138	1.43283	Exp1
CTRL-	4.8629	7.06422	4.86923		2.43145	5.29817	3.65192		4.8629	5.65138	3.65192		4.8629	5.65138	3.65192
CTRL-/MIR222	4.03252	4.82979	3.66667		2.01626	3.62234	2.75		4.03252	3.86383	2.75		4.03252	4.82979	3.66667
	Promedio Exp3, 4 y 5			raiz de 3
	Gluc/SEAP	sd	se	1.73205
MEDIO
ENDOFECTINA
LUC-RAD	3.58509	0.993294	0.573496
MIR222
LUC-RAD/MIR222	1.27319	0.56518	0.326307
CTRL-	4.72207	1.00714	0.581472
CTRL-/MIR222	4.17632	0.594745	0.343376
	Unidades de luminiscencia (GLuc/SEAP)	sd	se
pEZXMT05-Rad51c-3´UTR	3.58509		0.573496		1	baja (%)
pEZXMT05-Rad51c-3´UTR/miR-222	1.27319	0.56518	0.326307		35.5135	64.4865
pEZXMT05	4.72207	1.00714	0.581472
pEZXMT05/miR-222	4.17632	0.594745	0.343376		88.4427	11.5573
