# Supplementary material for: Post-transcriptional regulation of Rad51c by miR-222 contributes cellular transformation
Source: PLoS One. 2020 Jan 10;15(1):e0221681. doi: 10.1371/journal.pone.0221681 (PMC6953820; doi:10.1371/journal.pone.0221681)
Supplement: S1 File — (TBZ2) [file pone.0221681.s002.tbz2 › data/Rad51:hprt fig 3b.xlsx]

## Sheet: Hoja1
	DENSITOMETRIA KODAK	24.03.14	Mean Int
		RAD51C	TUBULINA	RAD/TUBULINA			promedio	sd.		promedio	desviacion	error
	CONTROL	92.76	40.25	2.3046			1.41365	0.798296	CONTROL	1	0.55	0.317919
	SIPORT	83.8	99.72	1.26299			1.26786	0.160967	SIPORT	0.896865	0.11	0.0635838
	PRE	98.79	128.68	0.767718			0.857138	0.269517	PRE	0.606328	0.18	0.104046
	DENSITOMETRIA KODAK	22.10.13	Mean Int	#2
		RAD51C	TUBULINA	RAD/TUBULINA
	CONTROL	48.62	41.45	1.17298
	CONTROL SIPORT	57.52	40.19	1.4312
	PRE	151.65	135.01	1.16
		22.10.13	Mean Int	#1
		RAD51C	TUBULINA	RAD/TUBULINA
	CONTROL	124.76	163.43	0.763385
	CONTROL SIPORT	108.83	98.1	1.10938
	PRE	93.87	145.83	0.643695
