# Supplementary material for: Post-transcriptional regulation of Rad51c by miR-222 contributes cellular transformation
Source: PLoS One. 2020 Jan 10;15(1):e0221681. doi: 10.1371/journal.pone.0221681 (PMC6953820; doi:10.1371/journal.pone.0221681)
Supplement: S1 File — (TBZ2) [file pone.0221681.s002.tbz2 › data/rad51:hprt figure 3a.xlsx]

## Sheet: Hoja1
								1	2	3	4	Promedio	sd	se
	Normalizado vs Hprt1	Ctrl	siport	Pre-miR-222			Control		1	1	1	1	0.176772	0.102059
	Exp2	0.538173	0.307281	0.163158			siPORT		0.570972	0.924117	0.884857	0.793315	0.193553	0.111748
	Exp3	0.788166	0.728358	0.33684			Pre-miR-222		0.30317	0.427372	0.378958	0.369834	0.0626017	0.0361431
	Exp4	1.75093	1.54932	0.66353
			Promedio	se	n
		Control	1	0.102059	3														3
		siPORT	0.793315	0.111748	3
		Pre-miR-222	0.369834	0.0361431	3

## Sheet: Hoja2
		Ctrl				siPort				Pre-miR-222
		Band Int.	Net Int.	Mean Int.	Max Int.	Band Int.	Net Int.	Mean Int.	Max Int.	Band Int.	Net Int.	Mean Int.	Max Int.
Exp1	Rad51c	25389.2	4.92325e+06	24550.2	31296	12984.5	2.55155e+06	15155.9	19072	-----	35256	4286.71	5248
	Hprt1	48896	15696128	61679.8	65472	48816	14281744	61426.4	65472	206.22	82595.6	18069.8	19648
Exp2	Rad51c	25728	4782784	19682.2	30016	13800.6	2.08929e+06	11691.3	16064	7422.44	1.17519e+06	7079.62	11520
	Hprt1	47806.2	1.14238e+07	49809.8	56960	44911.9	9.24849e+06	47861.2	56832	45492.4	6.29864e+06	47119	56000
Exp3	Rad51c	41310.3	8.08292e+06	28658.2	47104	38502.3	6.90628e+06	29865.1	46080	18752	2613760	13829.4	21568
	Hprt1	52413.2	1.76282e+07	55983.6	63680	52861.8	1.69883e+07	56476.4	64128	55670.3	1.0507e+07	49013.5	63616
Exp4	Rad51c	240	147082	180.25	249	248	170597	196.77	249	136.07	65741.7	117.19	224.07
	Hprt1	137.07	18023.3	93.87	166.07	160.07	20989.8	124.94	192.07	205.07	26047.2	155.04	217.07
		0.538173	0.418668	0.395148	0.526966	0.307281	0.225907	0.244276	0.282658	0.163158	0.186579	0.15025	0.205714
		0.788166	0.458522	0.511904	0.739698	0.728358	0.406531	0.528806	0.718563	0.33684	0.248764	0.282155	0.339034
		1.75093	8.16066	1.92021	1.49937	1.54932	8.12763	1.57492	1.2964	0.66353	2.52395	0.755869	1.03225
