# Supplementary material for: Post-transcriptional regulation of Rad51c by miR-222 contributes cellular transformation
Source: PLoS One. 2020 Jan 10;15(1):e0221681. doi: 10.1371/journal.pone.0221681 (PMC6953820; doi:10.1371/journal.pone.0221681)
Supplement: S1 File — (TBZ2) [file pone.0221681.s002.tbz2 › data/CELL TRANSFORMATION FIG 5.xlsx]

## Sheet: Hoja1
		Ensayo de transformación Balb 3T3 con células pretratadas con pre y anti-miR222 (24h antes del estímulo iniciador) y tratadas con metales como iniciador (4h) y promotor(días 7 y 11), y células tratadas con pre y/o anti como inciador y promotor.
		Cajas p100, por duplicado. Cada caja con 400,000 células para las que llevan MNNG como iniciador y 300,000 para todas las demás condiciones.
		Las células comenzaron a levantarse en el día 13 y ahí ya se observaba transformación celular, por lo que las células fueron teñidas y se contaron lo foci.
		Criterios foci: basofilia, multicapa, forma de huso y organización celular al azar en los bordes. No alcanzan el diámetro de 2mm.
				Número de foci/caja
	Día del ensayo	Pretratamiento	Iniciador/Promotor	Caja 1	Caja 2	Promedio	sd	se		Pretratamiento	Iniciador	Promedio	se
	13		Ctrl/Ctrl	14	16	15	1.41421	1		d13	Ctrl/Ctrl	15	1
	13		siPort/siPort	33	28	30.5	3.53553	2.5			siPort/siPort	30.5	2.5
	13		Pre-miR-222/TPA	56	59	57.5	2.12132	1.5			Pre-miR-222/TPA	57.5	1.5
	13		Anti-miR-222/TPA	32	36	34	2.82843	2			Anti-miR-222/TPA	34	2
	13		MNNG/Pre-miR-222	32	38	35	4.24264	3			MNNG/Pre-miR-222	35	3
	13		MNNG/Anti-miR-222	29	33	31	2.82843	2			MNNG/Anti-miR-222	31	2
	13		Pre-miR-222/Pre-miR-222	69	64	66.5	3.53553	2.5			Pre-miR-222/Pre-miR-222	66.5	2.5
	13		Pre-miR-222/Anti-miR-222	21	25	23	2.82843	2			Pre-miR-222/Anti-miR-222	23	2
	13		Anti-miR-222/Pre-miR-222	49	48	48.5	0.707107	0.5			Anti-miR-222/Pre-miR-222	48.5	0.5
	13		Anti-miR-222/Anti-miR-222	28	32	30	2.82843	2			Anti-miR-222/Anti-miR-222	30	2
	13		Mt/Mt	13	14	13.5	0.707107	0.5			Mt/Mt	13.5	0.5
	13	siPort	Mt/Mt	11	14	12.5	2.12132	1.5		d16	Mt/Mt	19.5	1
	13	Pre-miR-222	Mt/Mt	17	14	15.5	2.12132	1.5		siPort	Mt/Mt	12.5
	13	Anti-miR-222	Mt/Mt	13	16	14.5	2.12132	1.5		Pre-miR-222	Mt/Mt	15.5
	16		Mt/Mt	20	19	19.5	0.707107	0.5		Anti-miR-222	Mt/Mt	14.5
	16		Mt/TPA	19	21	20	1.41421	1		d16	Mt/TPA	20	1
	16		MNNG/Mt	17	15	16	1.41421	1		d16	MNNG/Mt	16	1
		Normalizado vs Ctrl/Ctrl	porcentaje	porcentaje-100			384=(24h*16dias)		es 100%	se adelanta un	18.75/100 = 0.1875
d13	siPort/siPort	2.03333					312=(24h*13dias)		es 81.25%	100%-81.25%=18.75%
	Pre-miR-222/TPA	3.83333	188.525	88.5246			829.327	8.29327		Pre-miR-222/TPA	7.35085
	Anti-miR-222/TPA	2.26667	111.475	11.4754			490.385	4.90385		Anti-miR-222/TPA	4.34659
	MNNG/Pre-miR-222	2.33333	114.754	14.7541			504.808	5.04808		MNNG/Pre-miR-222	4.47443
	MNNG/Anti-miR-222	2.06667	101.639	1.63934			447.115	4.47115		MNNG/Anti-miR-222	3.96307
	Pre-miR-222/Pre-miR-222	4.43333	218.033	118.033			959.135	9.59135		Pre-miR-222/Pre-miR-222	8.50142
	Pre-miR-222/Anti-miR-222	1.53333	75.4098	-24.5902			331.731	3.31731		Pre-miR-222/Anti-miR-222	2.94034
	Anti-miR-222/Pre-miR-222	3.23333	159.016	59.0164			699.519	6.99519		Anti-miR-222/Pre-miR-222	6.20028
	Anti-miR-222/Anti-miR-222	2	98.3607	-1.63934			432.692	4.32692		Anti-miR-222/Anti-miR-222	3.83523
	Mt/Mt	0.9	90	-10				1		Mt/Mt	1
d16	Mt/Mt	1.3	130	30
						d16	Mt/TPA	1.33333
		normalizado vs siPort	porcentaje vs mt/mt d16	porcentaje-100			MNNG/Mt	1.06667
d13	Pre/TPA	1.88525	128.539	28.5395			Mt/Mt	1.3
	Anti/TPA	1.11475	76.006	-23.994
	MNNG/Pre	1.14754	78.2414	-21.7586													se
	MNNG/Anti	1.01639	69.2996	-30.7004						dividido por num de foci d16 en condición donde el pre sustitutye a MT como Inic o prom		foci d16	foci*0.1875/(foci d16 vs ctrl*0.01)	/100	Ctrl/Ctrl	1	1
	Pre/Pre	2.18033	148.659	48.6587						Pre/TPA	Mt/TPA	20	808.594	8.08594	Pre/TPA	8.08594	1.5
	Pre/Anti	0.754098	51.4158	-48.5842						MNNG/Pre	MNNG/Mt	16	615.234	6.15234	MNNG/Pre	6.15234	3
	Anti/Pre	1.59016	108.42	8.42027						Pre/Pre	Mt/Mt	22	959.135	9.59135	Pre/Pre	8.50142	2.5
	Anti/Anti	0.983607	67.0641	-32.9359						Ctrl/Ctrl				1
	Mt/Mt	0.9	61.3636	-38.6364
d16	Mt/Mt	1.46667
			se
	Pre/TPA	28.5395	1.5
	Anti/TPA	-23.994	-2
	MNNG/Pre	-21.7586	-3
	MNNG/Anti	-30.7004	-2
	Pre/Pre	48.6587	2.5
	Pre/Anti	-48.5842	-2
	Anti/Pre	8.42027	0.5
	Anti/Anti	-32.9359	-2
	Mt/Mt	-38.6364	-0.5
	Pre/TPA
	128.539	1.5	2
	MNNG/Pre
	78.2414	-3	2
	Pre/Pre
	148.659	2.5	2
	Mt/Mt
	100	0.5	2

## Sheet: Hoja2
dividido por num de foci d16 en condición donde el pre sustitutye a MT como Inic o prom		foci d16	foci*0.1875/(foci d16 vs ctrl*0.01)	/100	Ctrl/Ctrl	1	1
Pre/TPA	Mt/TPA	20	808.594	8.08594	Pre/TPA	8.08594	1.5
MNNG/Pre	MNNG/Mt	16	615.234	6.15234	MNNG/Pre	6.15234	3
Pre/Pre	Mt/Mt	22	850.142	8.50142	Pre/Pre	8.50142	2.5
Ctrl/Ctrl				1	Anti/TPA
Anti/TPA					MNNG/Anti
MNNG/Anti					Anti/Anti
Anti/Anti
											RCFE
				Exp/Ctrl							exp/ctrl
	Day	Treatment	prom foci/dish	RCFE		caja 1	caja 2	sd	se		caja 1	caja2	promedio	sd	se
	13	Control/Control	30.5	1		33	28	3.53553	2.5		1	1	1	0	0
		Pre-miR-222/TPA	57.5	1.88525		56	59	2.12132	1.5		1.69697	2.10714	1.90206	0.290036	0.205087
		MNNG/Pre-miR-222	35	1.14754		32	38	4.24264	3		0.969697	1.35714	1.16342	0.273966	0.193723
		Pre-miR-222/Pre-miR-222	66.5	2.18033		69	64	3.53553	2.5		2.09091	2.28571	2.18831	0.137748	0.0974026
	16	Control/Control	15	1		14	16	1.41421	1		1	1	1	0	0
		Metals/Metals	19.5	1.3		20	19	0.707107	0.5		1.42857	1.1875	1.30804	0.170463	0.120536
				Day	Treatment	No. Foci/Dish	RCFE	% Foci	RCFEd13*0.1875	RCFEMtMtd16*0.01	RCFEd13*0.1875/RCFEMtMtd16*0.01	*100		Day	Treatment	No. Foci/Dish	RCFE	Foci (%)
				13	Control/Control	30.5±2.5	1±0.0	100	0					13	Control/Control	30.5±2.5	1±0.0	100±0.0
					Pre-miR-222/TPA	57.5±1.5	1.9±0.20	146.154	0.35625		27.4038	127.404			Pre-miR-222/TPA	57.5±1.5	1.9±0.20	146.15±20
					MNNG/Pre-miR-222	35±3	1.16±0.19	89.2308	0.2175		16.7308	116.731			MNNG/Pre-miR-222	35±3	1.16±0.19	89.23±19
					Pre-miR-222/Pre-miR-222	66.5±2.5	2.19±0.09	168.462	0.410625		31.5865	131.587			Pre-miR-222/Pre-miR-222	66.5±2.5	2.19±0.09	168.46±9
				16	Control/Control	15±1	1±0.0	100
					Metals/Metals	19.5±0.5	1.30±0.12	130		0.013	1	100
				Day	Treatment	foci %	se
				13	Control/Control	100	0
					Pre-miR-222/TPA	146.154	0.2
					MNNG/Pre-miR-222	89.2308	0.19
					Pre-miR-222/Pre-miR-222	168.462	0.09
