# Supplementary material for: Post-transcriptional regulation of Rad51c by miR-222 contributes cellular transformation
Source: PLoS One. 2020 Jan 10;15(1):e0221681. doi: 10.1371/journal.pone.0221681 (PMC6953820; doi:10.1371/journal.pone.0221681)
Supplement: S1 File — (TBZ2) [file pone.0221681.s002.tbz2 › data/DNA damage fig 4.xlsx]

## Sheet: Hoja1
Cometa neutro con células BALB 3T3 transfectadas con pre y/o radiadas con 3Gy (gama)
2a. lectura
Olive tail moment
cometa	ctrl	siPort	pre	3Gy	3Gy siPort	3Gy pre	3Gy 1h	3Gy siPort 1h	3Gy pre 1h
1	6.32	4.48	5.91	7.99	4.94	2.84	4.17	9.84	8.17
2	8.45	5.85	4.81	5.26	5.66	7.73	7.63	8.29	6.52
3	6.62	3.27	5.75	4.49	0.94	6.98	2.46	3.75	5.29
4	1.95	2.31	5.65	5.79	4.46	9.87	1.84	5.45	7.54
5	9.96	2.56	5.09	5.87	5.36	7.6	5.74	8.02	8.07
6	7.07	2.09	4.96	6.01	3.94	6.95	6.39	9.65	6.32
7	7.57	8.41	9.29	3.12	7.5	9.98	4.75	7.19	8.54
8	1.58	2.47	8.62	6.54	6.58	5.37	4.1	10.46	6.74
9	1.98	7.57	9.8	4.82	2.31	6.71	3.18	2.72	7.48
10	13.42	2.64	2.96	6.17	5.34	5.14	6.5	7.12	6.71
11	4.72	9.12	11.17	6.13	3.37	12.27	3.72	9.6	9.45
12	5.77	5.74	3.01	7.85	5.89	11.15	6.95	4.25	4.27
13	1.74	5.19	8.71	5.73	5.62	13.18	2.93	6.56	6.21
14	8.23	6.07	7.39	5.43	3.31	10.84	3.9	4.36	6.33
15	6.28	2.44	5.41	6.23	5.71	8.65	6.08	7.08	10.75
16	8.54	6.31	7.24	6.8	4.35	5.51	5.71	9.55	10.31
17	0.75	10.06	18.87	3.71	5.92	9.94	3.92	4.55	6.9
18	6.74	7.8	4.03	4.45	49.03	11.05	2.73	6.41	1.65
19	2.76	5.21	7.07	3.63	3.52	6.96	7.71	8.18	19.47
20	5.5	2.62	4.62	1.56	6.36	6.91	5.56	8.05	1.86
21	7.72	6.24	8	6.67	6.16	10.67	4.34	6.37	4.36
22	3.46	0.78	9.31	3.19	3.67	5.98	6.16	4.93	6.27
23	5.39	2.26	6.62	8.16	3.73	7.23	7.34	7.36	9.2
24	8.53	10.08	2.09	8.62	5.98	3.42	3.09	5.88	6.24
25	9.59	5.88	9.64	5.07	7.85	10.06	8.28	4.46	8.84
26	6.86	1.83	14.29	6.37	3.92	36.02	4.3	6.8	10.18
27	2.22	8.06	7.15	5.25	2.84	9.48	2.4	7.6	6.92
28	7.19	3.21	1.37	5.28	6.11	11.31	6.57	8.79	7.98
29	7.62	5.17	9.6	4.23	7.08	10.83	2.64	7.91	5.61
30	6.16	2.36	4.04	8.55	4.94	4.71	2.65	3.94	9.5
31	8.92	2.74	7.77	8.39	5.27	8.3	8.24	5.53	6.95
32	3.83	3.4	4.05	5.9	4.79	7.32	4.89	7.09	2.64
33	2.71	6.28	5.93	5.32	8.23	9.44	4.4	9.74	5.14
34	2.29	7.95	3.76	8.36	5.31	9.84	3.72	11.13	4.47
35	4.96	7.91	9.13	2.93	2.6	9.67	6.12	8.09	10.51
36	7.23	4.55	5.99	4.35	4.66	10.25	6.22	8.91	8.76
37	1.28	3.95	7.84	8.48	1.59	12.71	2.67	6.17	5.84
38	7.36	3.62	44.15	3.61	7.99	6.58	5.01	11.1	5.46
39	9.29	3.51	6.35	7.57	3.45	11.51	3.62	3.03	7.58
40	7.85	5.4	8.08	7.56	4.01	21.91	2.24	7.05	6.79
41	7.65	6.69	4.21	8.23	4.95	9.09	2.12	7.5	6.45
42	1.59	2.52	3.7	5.29	3.09	8.23	5.27	2.99	9
43	4.91	6.91	4.29	4.42	6.07	10.18	5.54	4.24	4.92
44	2.05	5.81	2.74	20.37	4.28	10.05	3.03	3.51	11.38
45	1.33	7.29	5.13	3.97	3.55	7.17	4.54	6.41	3.54
46	2.91	5.81	4.27	3.13	6.08	6.73	4.37	6.41	5.91
47	7.09	6.57	7.19	4.94	2.82	7.67	3.07	7.17	7.83
48	3.97	1.38	4.91	7.83	3.26	10.76	1.01	3.91	6.15
49	3.4	7.73	7.12	3.53	3.01	5.72	3.78	5.62	10.15
50	4.43	6.1	5.27	7.46	3.68	10.48	2.98	4.99	7.45
51	1.55	2.84	3.23	6.89	8.97	8.21	6.88	5.68	12.15
52	5.31	1.47	7.13	3.81	11.25	9.36	2.94	6.75	11.2
53	1.73	15.76	2.09	7.45	8.97	15.48	7.55	5.4	12.19
54	1.4	11.2	6.1	3.85	8.03	9.99	12.24	5.28	10.59
55	3.19	5.45	7.87	6.3	13.69	9.77	10.46	2.93	10.08
56	3.04	5.22	14.56	1.89	4.51	4.48	2.58	4.66	8.47
57	0.5	10.04	12	4.96	6.7	10.26	9.36	1.87	6.05
58	1.51	2.51	2.82	6.75	4.84	9.88	3.12	2.96	6.5
59	3.11	6.06	10.26	7.37	3.79	6.84	7.65	6.63	11.37
60	6.06	4.69	8.19	4.33	5.76	11.87	7.19	6.28	11.73
61	6.06	4.08	5.84	3.59	10.41	11.63	5.15	3.54	14.19
62	3.97	12.09	7.61	5.5	10.82	8.87	9.63	4.9	12.06
63	3.46	4.36	6.86	8.43	2.95	8.43	6.47	5.98	9.65
64	3.31	3.16	6.53	7.15	9.93	27.93	8.13	7.61	2.47
65	1.99	11.83	7.74	12.93	9.99	9.3	9.38	11.49	6.75
66	5.66	15.32	11.01	4.95	3.08	6.68	5.44	8.71	10.2
67	2.88	11.29	8.46	8.74	15.62	10.77	5.78	8.1	11.29
68	2.27	2.86	3.85	4.26	5.37	8.38	11.14	53.47	10.27
69	6.85	3.16	10.09	7.17	4.66	8.76	11.12	8.54	5.73
70	8.95	4.74	3.7	5.9	4.77	11.18	9.37	5.08	6.97
71	3.91	2.22	7.42	7.13	6.96	12.56	10.82	4.9	3.44
72	4.09	7.44	4.8	7.49	9.69	10.79	7.54	3.85	6.68
73	6.92	7.31	6.87	6.16	10.36	10.93	4.58	5.86	3.72
74	4.35	2.78	12	5.65	5.08	7.73	9.31	8.03	11.14
75	3.29	3.36	10.57	6.38	8.49	15.5	7.27	7.87	11.83
76	5.31	1.42	13.11	11.55	7.97	11.59	7.68	8.3	13.44
77	3.58	4.53	10.66	2.96	7.77	8.17	6.72	7.86	11.35
78	1.93	5.43	8.35	7.95	6.16	10.18	8.84	7.96	9.61
79	6.52	1.99	14.3	7.36	5.72	11.16	9.49	1.97	13.52
80	4.19	0.6	11.5	6.91	8.79	12.43	6.33	5.23	11.32
81	4.51	3.97	9.4	3.71	3.75	11.14	8.26	7.1	13.41
82	3.12	6.15	9.77	7.69	7.79	8.85	10.91	5.56	5.23
83	2.87	1.44	3.29	6.93	5.32	5.64	7.83	11.09	13.56
84	3.37	2.84	8.72	4.18	6.35	11.36	9.27	12.16	9.03
85	1.31	2.07	6.55	7.52	10.51	7.11	6.98	9.46	10.98
86	1.95	3.5	14.92	7.95	8.25	10.63	6.04	7.86	12.45
87	8.07	1.81	6.68	10.17	7.63	11.82	7.37	9.17	9.41
88	3.19	2.13	10.98	2.75	8.63	5.78	6.35	11.19	11.8
89	5.31	3.12	6.54	7.02	6.25	13.37	4.77	4.92	11.95
90	4.98	2.57	9.39	14.1	6.71	12.7	7.98	4.74	10.47
91	4.67	5.17	14.82	14.97	5.01	10.48	6.72	5.15	23.36
92	0.67	3.02	5.86	6.85	8.87	13.47	2.84	6.51	12.29
93	4.64	1.41	9	7.13	5.16	20.58	10.52	8.08	12.12
94	3.11	1.67	6.27	4.26	6.63	13.67	11.6	7.89	8.71
95	2.22	0.88	7.17	18.05	10.4	9.96	10.6	8.02	12.82
96	1.92	5.53	9.79	5.27	5.57	9.73	13.07	5.92	9.99
97	2.69	5.65	7.14	10.82	6.44	8.41	11.78	8.85	11.76
98	2.79	3.94	7.25	10.54	4.91	7.97	10.26	3.8	3.57
99	2.13	5.81	5.73	37.7	3.48	11.32	6.18	5.55	10.79
100	2.02	0.83	7.42	6.67	7.71	9.87	8.65	8.21	8.11
OTM	ctrl	siPort	pre	3Gy	3Gy siPort	3Gy pre	3Gy 1h	3Gy siPort 1h	3Gy pre 1h
promedio	4.5817	4.9292	7.7656	6.8665	6.4755	10.0192	6.2472	7.1463	8.6837
de	2.5899	3.06753	4.87985	4.31665	5.00976	4.36927	2.78907	5.20079	3.4941
ee	0.25899	0.306753	0.487985	0.431665	0.500976	0.436927	0.278907	0.520079	0.34941
