# Supplementary material for: Post-transcriptional regulation of Rad51c by miR-222 contributes cellular transformation
Source: PLoS One. 2020 Jan 10;15(1):e0221681. doi: 10.1371/journal.pone.0221681 (PMC6953820; doi:10.1371/journal.pone.0221681)
Supplement: S1 File — (TBZ2) [file pone.0221681.s002.tbz2 › data/EXP RI.xlsx]

## Sheet: COMET1
Emilio		CONTROL		Replicates 2		Lengths µm			DOXORUBICIN								RI-DOXORUBICIN
Cell Area	Head DNA	Tail DNA	L/H	TailExtentMoment	OliveTailMoment	Tail Length			Cell Area	Head DNA	Tail DNA	L/H	TailExtentMoment	OliveTailMoment	Tail Length		Cell Area	Head DNA	Tail DNA	L/H	TailExtentMoment	OliveTailMoment	Tail Length
3333.33	75.89	24.11	2.28	12.12	3.9	50.28			4093.54	99.4	0.6	0.94	0.09	0.15	15.82		3029.79	84.57	15.43	2.21	8.63	4.34	55.93
3161.84	89.51	10.49	1.63	4.03	2.74	38.42			3843.15	84.04	15.96	1.39	3.07	3.56	19.21		3350.05	80.51	19.49	2.9	12.66	5.34	64.97
3623.84	78.02	21.98	2.25	12.17	5.96	55.37			3007.39	75.35	24.65	1.15	5.43	5.49	22.03		3910.67	77.21	22.79	3.67	18.8	5.13	82.49
3454.69	79.87	20.13	1.68	8.08	3.77	40.11			4425.17	85.44	14.56	1.27	3.78	4.01	25.99		3738.17	9.65	90.35	0	51.04	9.99	56.5
2980.64	93.77	6.23	1.75	2.46	1.81	39.55			4456.26	78.64	21.36	1.36	6.03	4.38	28.25		3482.1	76.47	23.53	1.26	7.31	3.99	31.07
3515.19	78.81	21.19	2.07	10.18	5.72	48.02			4013.64	85.88	14.12	1.28	4.23	4.27	29.94		4520.78	79.85	20.15	3.69	19.58	5.01	97.18
2802.79	69.6	30.4	2.38	16.83	4.34	55.37			3339.35	96.2	3.8	1.33	1.14	1.07	29.94		4216.56	81.32	18.68	2.14	10.03	3.71	53.67
3631.87	53.62	46.38	2.13	22.27	7.51	48.02			3983.55	78.37	21.63	1.52	6.72	3.91	31.07		4628.76	53.8	46.2	4.05	40.72	9.24	88.14
3624.51	89.96	10.04	1.92	5.33	3.24	53.11			5541.74	79.65	20.35	1.39	6.32	5.18	31.07		4223.92	81.34	18.66	2.79	13.49	5.02	72.32
3452.01	78.78	21.22	2.14	11.03	4.89	51.98			3603.12	88.53	11.47	1.47	3.63	2.7	31.64		4507.4	58.3	41.7	2.13	21.44	9.02	51.41
3243.41	88.33	11.67	1.9	4.61	2.78	39.55			3640.89	70.06	29.94	1.91	10.49	5.34	35.03		3739.18	75.35	24.65	1.71	9.47	3.59	38.42
3886.6	82.37	17.63	1.97	9.96	6.48	56.5			4553.87	84.78	15.22	1.53	6.02	3.87	39.55		4458.26	55.78	44.22	2.63	27.73	7.79	62.71
3475.08	90.53	9.47	1.18	2.67	3.02	28.25			4245.31	89.05	10.95	1.38	4.33	3.51	39.55		3912.35	91.62	8.38	2.63	6.25	2.78	74.58
3513.52	65.77	34.23	2.56	19.92	6.12	58.19			5155.62	93.82	6.18	1.45	2.51	1.95	40.68		3550.3	66.3	33.7	3.63	17.9	6	53.11
3612.48	87.02	12.98	1.6	6.45	3.54	49.72			4903.55	79.01	20.99	1.39	8.66	6.21	41.24		3991.58	88.61	11.39	2.18	7.34	3.64	64.41
3706.08	81.57	18.43	2.03	10.21	6.31	55.37			5313.07	88.34	11.66	1.77	5.01	3.12	42.94		3972.85	85.82	14.18	2.25	8.97	3.71	63.28
3585.4	79.98	20.02	1.6	8.48	4.61	42.37			4005.62	68.02	31.98	1.65	13.73	7.17	42.94		3312.61	62.58	37.42	3.57	19.45	8.12	51.98
2963.93	88.77	11.23	1.38	3.36	3.02	29.94			5480.89	89.29	10.71	1.78	4.66	2.68	43.5		4257.01	78.04	21.96	2.21	13.15	5.73	59.89
2826.86	97.72	2.28	0.82	0.35	0.72	15.25			5281.98	66.86	33.14	2.02	14.79	7.69	44.63		3781.97	74.37	25.63	1.55	8.54	6.21	33.33
3193.93	88.31	11.69	1.6	4.23	2.92	36.16			4521.45	74.02	25.98	1.86	11.6	5.17	44.63		4333.23	75.67	24.33	2.97	20.34	5.83	83.62
3478.76	80.59	19.41	1.86	9.87	4.7	50.85			5123.19	85.4	14.6	3.57	6.6	7.71	45.2		3355.06	85.81	14.19	1.13	3.05	2.95	21.47
3394.85	88.6	11.4	0.96	2.19	3.02	19.21			3799.69	89.15	10.85	1.5	4.91	3.42	45.2		3520.54	98.88	1.12	1.49	0.5	0.42	44.63
3698.73	78.41	21.59	1.86	11.59	5.22	53.67			3139.44	74.31	25.69	2	11.76	6.08	45.76		3706.08	92.32	7.68	1.92	3.21	1.61	41.81
3764.92	73.02	26.98	1.77	12.35	5.01	45.76			4190.49	81.7	18.3	1.63	8.38	5.67	45.76		4462.94	70.06	29.94	3.76	27.57	6.9	92.09
3699.06	81.53	18.47	2.16	11.06	6.41	59.89			5465.18	85.15	14.85	1.65	7.13	4.4	48.02		3709.42	96.43	3.57	1	0.69	0.84	19.21
3571.02	80.27	19.73	1.6	8.36	4.49	42.37			5306.39	89.47	10.53	1.69	5.24	3.37	49.72		3876.58	83.95	16.05	3.13	10.97	3.66	68.36
3611.47	87.97	12.03	1.34	4.55	3.23	37.85			4493.36	81.38	18.62	1.67	9.36	5.72	50.28		4522.11	70.32	29.68	1.64	11.07	6.59	37.29
3331.33	75.08	24.92	2.08	11.12	5.35	44.63			4486.34	86.08	13.92	2	7.08	4.04	50.85		4208.87	90.54	9.46	3.2	7.21	2.68	76.27
3693.71	62.93	37.07	2.36	21.78	8.11	58.76			6359.44	77.51	22.49	1.91	11.44	5.22	50.85		4381.37	83.54	16.46	2.54	9.85	4.34	59.89
3642.9	84.68	15.32	1.88	7.62	3.9	49.72			6191.29	71.8	28.2	2.05	14.34	7.69	50.85		4225.59	82.16	17.84	2.59	11.39	5.24	63.84
3519.54	64.52	35.48	1.38	10.22	6.03	28.81			5395.31	87.23	12.77	2	6.49	3.58	50.85		4656.5	78.46	21.54	2.41	12.53	4.53	58.19
3658.28	78.71	21.29	1.73	9.5	5.16	44.63			4564.9	71.52	28.48	1.89	14.8	9.02	51.98		4431.18	76.57	23.43	4.06	22.64	5.99	96.61
3142.45	96.25	3.75	0.88	0.7	1.24	18.64			5574.5	82.24	17.76	1.83	9.33	4.46	52.54		4297.8	51.2	48.8	4.08	39.42	8.03	80.79
3162.5	94.08	5.92	1.04	1.44	1.71	24.29			6150.5	87.65	12.35	1.75	6.63	3.31	53.67		4316.85	80.88	19.12	1.91	9.72	5.74	50.85
3425.94	57.62	42.38	1.77	17	6.09	40.11			3439.31	82.58	17.42	2.57	9.35	4.7	53.67		4989.47	73.74	26.26	2.67	22.55	10.61	85.88
3870.22	54.06	45.94	2.36	24.14	8.98	52.54			6265.5	82.92	17.08	1.8	9.26	5	54.24		4062.78	80.1	19.9	2.26	12.25	6.12	61.58
3643.9	62.68	37.32	2.32	21.5	8.2	57.63			4210.21	62.93	37.07	2.23	20.32	10.12	54.8		4903.55	80.26	19.74	2.72	15.83	6.13	80.23
3256.11	88.3	11.7	1.24	3.9	3.05	33.33			5615.95	76.78	23.22	1.98	12.86	6.37	55.37		4419.48	76.08	23.92	2.39	14.33	5.57	59.89
3531.57	60.75	39.25	2.84	25.94	6.84	66.1			4107.58	80.35	19.65	1.77	10.99	7.19	55.93		4725.7	82.13	17.87	2.5	11.71	6.34	65.54
3589.41	74.21	25.79	2.38	13.69	6.68	53.11			4699.29	74.14	25.86	2.11	14.61	6.97	56.5		4638.12	65.44	34.56	3.44	31.04	8.77	89.83
2598.87	83.66	16.34	1.36	4.61	2.85	28.25			5591.88	76.86	23.14	1.89	13.07	7.74	56.5		3278.84	67.58	32.42	2.09	16.3	5.08	50.28
3694.38	85.8	14.2	1.86	6.98	3.89	49.15			4607.36	76.07	23.93	2.17	13.52	7.04	56.5		3744.19	89.31	10.69	2.18	6.1	3.22	57.06
3351.39	88.65	11.35	2.02	6.03	3.17	53.11			6505.53	69.13	30.87	2.18	17.62	7.75	57.06		4041.72	85.91	14.09	1.9	6.93	4.33	49.15
2950.56	87.7	12.3	1.87	5.14	3.55	41.81			5281.98	86.85	13.15	2.37	7.5	3.1	57.06		4879.82	83.11	16.89	2.34	12.31	5.68	72.88
3444.99	89.06	10.94	1.83	4.27	2.85	38.98			5819.88	74.33	25.67	1.94	14.65	8.76	57.06		4449.9	55.76	44.24	2.97	35.74	12.06	80.79
3534.58	71.27	28.73	2.31	15.91	6.01	55.37			4562.56	74.09	25.91	2.24	14.78	7.44	57.06		4612.38	68.23	31.77	2.25	20.1	7.35	63.28
2609.9	95.71	4.29	1.15	1.24	1.42	28.81			4509.08	72.71	27.29	2.39	15.73	6.77	57.63		4466.62	62.96	37.04	2.48	23.23	7.78	62.71
2464.48	94.47	5.53	1.79	2.25	1.4	40.68			5616.29	85.83	14.17	1.93	8.25	4.16	58.19		4582.96	83.19	16.81	1.92	8.93	5.06	53.11
3464.71	69.85	30.15	2.2	15.67	5.19	51.98			6198.31	64.91	35.09	2.41	20.42	7.64	58.19		5040.28	70.52	29.48	2.73	22.32	8.82	75.71
3242.07	78.39	21.61	1.91	9.64	3.87	44.63			4585.63	55.19	44.81	2.65	26.07	10.69	58.19		4600.01	69.87	30.13	2.21	18.05	9.88	59.89
3213.32	66.69	33.31	2.93	21.08	4.24	63.28			4442.55	68.39	31.61	2.23	18.57	7.75	58.76		3951.79	68.99	31.01	2.88	20.85	8.89	67.23
3144.12	74.87	25.13	1.87	10.08	4.16	40.11			5831.91	83.03	16.97	2.09	10.07	5.04	59.32		4386.39	78.19	21.81	2.38	13.43	7.75	61.58
3493.8	89.48	10.52	1.73	4.1	2.89	38.98			3580.38	68.14	31.86	2.69	18.9	6.5	59.32		4907.23	75.91	24.09	2.26	19.6	11.09	81.36
3567.35	85.89	14.11	2.09	7.1	3.7	50.28			6852.87	72.58	27.42	2.12	16.58	9.39	60.45		3991.91	74.58	25.42	2.21	12.78	4.5	50.28
2728.25	90.66	9.34	1.56	3.01	2.34	32.2			3871.23	73.23	26.77	3.05	16.19	2.56	60.45		2599.2	78.93	21.07	1.19	4.76	4.47	22.6
3618.83	86.42	13.58	1.43	5.14	2.83	37.85			3375.46	88.23	11.77	2.52	7.25	3.33	61.58		4988.13	85.39	14.61	1.93	8.99	5.47	61.58
2781.73	93.61	6.39	1.02	1.16	1.44	18.08			3056.2	68.69	31.31	2.72	19.63	6.32	62.71		3938.76	69.47	30.53	2.7	17.42	6.23	57.06
3831.78	71.83	28.17	2.39	16.23	6.18	57.63			4399.43	73.59	26.41	2.2	16.71	8.37	63.28		4279.08	78.02	21.98	2.27	11.43	6.12	51.98
3167.52	95.39	4.61	0.95	0.96	1.59	20.9			4207.87	80.76	19.24	2.2	12.17	7.09	63.28		4460.6	78.24	21.76	2.75	14.38	5.21	66.1
2680.11	96.69	3.31	0.84	0.43	0.79	12.99			3714.1	74.74	25.26	2.32	16.13	9.13	63.84		4864.44	76.3	23.7	2.65	17.81	6.47	75.14
3167.18	81.73	18.27	1.34	5.37	3.86	29.38			4021.66	79.79	20.21	2.61	13.01	5.89	64.41		4685.25	68.07	31.93	2.67	21.1	8.92	66.1
2864.64	86.67	13.33	1.21	3.01	2.53	22.6			5463.18	87.37	12.63	2.24	8.42	3.74	66.67		4252	73.55	26.45	2.76	19.58	6.58	74.01
3395.18	81.91	18.09	1.87	7.26	4.31	40.11			4992.14	65.73	34.27	2.61	22.84	8.67	66.67		5266.94	82.75	17.25	2	11.99	6.06	69.49
3460.7	76.51	23.49	2.67	15.53	4.3	66.1			4018.65	63.75	36.25	2.7	24.37	8.3	67.23		4660.52	82.52	17.48	1.79	7.9	4.4	45.2
3344.37	76.42	23.58	2.4	13.19	4.61	55.93			6053.22	84.58	15.42	2.32	10.45	4.97	67.8		4099.89	72.47	27.53	2.23	14	5.93	50.85
3349.05	92.53	7.47	1.39	2.32	2.02	31.07			4478.65	48.52	51.48	3.83	34.9	10.87	67.8		4480.99	64.68	35.32	1.83	15.37	8.44	43.5
3047.84	87.8	12.2	1.73	4.41	2.63	36.16			6021.13	65.8	34.2	2.76	23.57	6.55	68.93		4245.65	71.87	28.13	2.1	13.19	6.75	46.89
3085.61	90.38	9.62	1.31	2.99	2.29	31.07			6035.5	72.18	27.82	2.76	19.18	6.72	68.93		4546.52	88.34	11.66	2.17	7.71	3.48	66.1
3706.08	86.74	13.26	1.84	6.44	3.32	48.59			6013.77	81.6	18.4	2.19	12.68	6.27	68.93		4178.79	84.15	15.85	2.1	7.16	3.02	45.2
3232.37	79	21	1.63	7	3.25	33.33			4327.55	79.48	20.52	2.6	14.15	4.97	68.93		4728.71	73.69	26.31	2.45	17.39	5.12	66.1
3295.22	91.06	8.94	1.55	3.38	2.19	37.85			3747.87	75.88	24.12	3.17	16.76	7.05	69.49		4758.8	86.68	13.32	2.35	9.18	3.8	68.93
3294.89	83.06	16.94	1.63	6.51	4.74	38.42			6567.04	78.35	21.65	2.38	15.17	6.14	70.06		4454.92	73.37	26.63	1.84	12.49	6.12	46.89
3223.35	71.85	28.15	3.24	20.04	5.04	71.19			4156.39	58.96	41.04	2.9	28.98	11.08	70.62		4244.64	68.46	31.54	2.79	22.81	6.4	72.32
3829.77	82.31	17.69	2.13	10.09	5.18	57.06			6095.68	79.12	20.88	2.35	14.86	5.08	71.19		4283.76	86.29	13.71	1.55	5.19	4.39	37.85
3278.84	60.58	39.42	1.93	14.7	6.63	37.29			4087.85	76.05	23.95	2.35	17.05	7.09	71.19		4353.29	80.77	19.23	2.37	10.97	5	57.06
2699.5	68.75	31.25	1.85	12.36	5.62	39.55			3657.61	66.54	33.46	3.13	23.82	7.02	71.19		4156.05	88.03	11.97	1.68	4.8	2.73	40.11
3842.81	86.94	13.06	1.91	7.08	4.32	54.24			6034.5	78.82	21.18	2.48	15.2	5.22	71.75		4123.96	81.98	18.02	3.39	13.54	4.14	75.14
3531.57	76.17	23.83	1.39	6.46	5.72	27.12			4928.96	78.15	21.85	2.62	15.68	7.09	71.75		4544.18	76.47	23.53	2.82	19.14	7.76	81.36
3712.77	88.14	11.86	1.61	5.5	3.89	46.33			4748.77	61.9	38.1	3.04	27.34	14.14	71.75		4390.4	86.27	13.73	1.95	6.98	3.61	50.85
2710.19	85.35	14.65	1.55	4.88	4.07	33.33			6347.74	68.43	31.57	2.48	23.37	8.85	74.01		4406.45	86.79	13.21	3.03	12.09	3.86	91.53
3352.05	73.56	26.44	1.55	9.41	7.18	35.59			5574.83	84.1	15.9	2.63	11.86	4.03	74.58		4593.32	79.52	20.48	2.16	12.26	3.97	59.89
3181.56	74.79	25.21	1.76	9.69	4.09	38.42			4559.56	65.86	34.14	4.03	25.85	8	75.71		4190.82	83.66	16.34	2.26	9.41	4.29	57.63
2874.67	89.13	10.87	2.94	7.49	3.37	68.93			4984.45	73.74	26.26	2.73	19.88	8.26	75.71		4206.87	87.11	12.89	2.14	7.65	4.05	59.32
3611.14	73.72	26.28	2.8	17.08	6.76	64.97			4761.14	80.4	19.6	2.98	15.39	5.72	78.53		3782.3	89.56	10.44	2.31	6.61	3.04	63.28
3091.97	84.29	15.71	1.66	5.95	4.49	37.85			5467.52	67.74	32.26	3.19	25.52	7.46	79.1		4440.54	85.53	14.47	2.05	8.34	4.84	57.63
3536.92	67.06	32.94	2.44	18.8	8.9	57.06			4398.09	61.71	38.29	3.19	30.29	7.63	79.1		4562.56	86.96	13.04	2.06	7.15	3.96	54.8
3503.16	79.11	20.89	1.92	10.39	5.62	49.72			5466.19	53.79	46.21	3.86	36.81	8.62	79.66		4068.47	80.37	19.63	1.74	7.43	3.88	37.85
3034.8	74.42	25.58	2.15	12.86	7.39	50.28			6169.56	76.33	23.67	2.57	18.86	7.08	79.66		4101.9	94.16	5.84	2.25	3.23	1.4	55.37
3510.85	66.85	33.15	2.79	20.6	7.13	62.15			4870.79	85.64	14.36	2.88	11.6	4.8	80.79		4261.36	79.23	20.77	2.45	12.79	4.8	61.58
3372.11	62.24	37.76	2.15	18.35	8.36	48.59			6753.92	57.28	42.72	3.31	36.68	11.34	85.88		3781.3	80.62	19.38	1.6	7.44	4.36	38.42
3373.45	79.41	20.59	1.98	10.7	6.22	51.98			6330.36	83.96	16.04	2.76	13.96	4.97	87.01		3531.91	73.68	26.32	2.2	12.64	3.92	48.02
3266.81	79.52	20.48	1.35	6.13	5.28	29.94			5566.48	71.23	28.77	3.73	25.19	7.22	87.57		4342.26	68.24	31.76	3.13	24.58	7.57	77.4
3542.27	57.59	42.41	2.57	20.85	9.77	49.15			5058	69.62	30.38	3.89	26.78	5.85	88.14		4266.04	89	11	1.35	3.29	4.07	29.94
3314.95	81.76	18.24	2.28	9.89	4.7	54.24			6585.77	71.15	28.85	3.22	25.75	7.66	89.27		3863.2	92.38	7.62	1.57	2.67	1.8	35.03
3216.66	69.42	30.58	1.67	10.89	5.71	35.59			6477.79	69.65	30.35	3.39	27.78	7.61	91.53		4776.85	78.95	21.05	3.28	17.84	6.87	84.75
3677.67	65.32	34.68	2	14.69	7.12	42.37			6695.08	66.07	33.93	3.74	31.05	12.43	91.53		4294.12	78.56	21.44	3.39	18.89	5.18	88.14
2441.75	98.06	1.94	0.7	0.14	0.39	7.34			6351.75	64.01	35.99	3.52	33.14	6.85	92.09		3480.09	63.88	36.12	1.81	12.86	6.05	35.59
3560.66	83.06	16.94	1.86	8.32	3.95	49.15			5678.13	76.53	23.47	3.83	22.94	8.79	97.74		3844.48	73.38	26.62	2.37	14.59	5.8	54.8
3431.62	94.91	5.09	1.29	2.13	2.13	41.81			6517.9	71.58	28.42	4	30.34	7.81	106.78		3266.47	87.6	12.4	1.58	3.78	2.26	30.51
2545.72	53.34	46.66	5.17	22.14	6.71	47.46			6301.27	65.27	34.73	4.09	40.82	8.53	117.51		3935.08	83.55	16.45	2.09	6.78	2.62	41.24
5995.05	78.09	21.91	1.42	7.55	6.32	34.46			3006.05	55.36	44.64	2.23	19.17	2.23	42.94		4642.46	75.35	24.65	2.28	14.34	5.79	58.19
6406.91	67.84	32.16	2.54	19.99	9.96	62.15			2730.59	95.28	4.72	0.57	0.08	0.55	1.69		4214.56	73.45	26.55	1.37	6.75	4.05	25.42
6563.37	73.86	26.14	2.06	14.32	7.88	54.8			2954.57	85.43	14.57	3.68	9.96	1.53	68.36		4628.09	75.28	24.72	2.45	15.23	5.99	61.58
5845.28	76.19	23.81	1.64	8.61	6.36	36.16			2385.92	86.09	13.91	0.82	0.86	1.09	6.21		4392.74	89.16	10.84	2.41	7.47	3.33	68.93
6368.8	85.56	14.44	1.36	5.22	4.23	36.16			2610.9	81.65	18.35	1.79	4.56	1.95	24.86		3908.33	59.23	40.77	3.44	33.86	8.77	83.05
5531.37	70.18	29.82	1.53	10.44	6.12	35.03			2604.89	85.77	14.23	0.92	1.29	1.19	9.04		4244.98	73.24	26.76	2.38	14.81	5.62	55.37
6058.24	82.86	17.14	1.35	6.1	5.64	35.59			2916.79	84.93	15.07	2.28	6.98	1.73	46.33		5254.24	73.19	26.81	2.42	19.24	8.24	71.75
6362.12	69.77	30.23	3.14	18.96	8.33	62.71			2255.54	76.07	23.93	3.11	12.71	1.35	53.11		5125.53	86.89	13.11	1.74	7.93	5.49	60.45
6547.99	79.81	20.19	2.21	10.95	6.09	54.24			2802.13	98.98	1.02	1.43	0.24	0.41	23.16		4951.36	62.49	37.51	3.79	33.48	7.68	89.27
5987.03	81.06	18.94	1.77	7.06	4.7	37.29			2465.48	98.57	1.43	2.43	0	0.67	0		4876.81	69.11	30.89	3.94	30.01	9.02	97.18
6724.84	73.36	26.64	4.44	32.06	8.17	120.34			2554.41	92.84	7.16	0.93	0.73	0.94	10.17		5034.93	82.74	17.26	1.92	10.53	5.21	61.02
5787.45	69.13	30.87	3.2	25.47	8.41	82.49			2549.39	90.99	9.01	1.12	1.32	0.66	14.69		4677.9	89.69	10.31	2.01	6.87	3.61	66.67
4852.74	74.07	25.93	2.25	11.28	4.76	43.5			2844.25	99.35	0.65	1.68	0.22	0.21	33.33		4305.15	85.37	14.63	1.39	5.62	3.81	38.42
5577.84	51.48	48.52	3.55	36.73	10.54	75.71			3155.15	79.22	20.78	0.87	2	1.96	9.6		4843.04	67.73	32.27	2.87	22.43	9.34	69.49
5621.3	69.78	30.22	2.98	23.73	7.83	78.53			2520.98	94.8	5.2	0.84	0.38	0.42	7.34		5041.96	89.46	10.54	1.68	5.78	3.66	54.8
5376.26	77.53	22.47	2.73	15.87	5.96	70.62			2350.15	92.93	7.07	1.02	0.88	0.85	12.43		5024.24	78.16	21.84	2.31	15.67	6.49	71.75
5635.68	76.39	23.61	3.25	22.01	6.87	93.22			2610.9	92.12	7.88	1.89	3.34	0.77	42.37		5041.29	85.03	14.97	1.53	5.92	4.13	39.55
4752.45	75.64	24.36	2.4	12.52	6.1	51.41			2613.58	98.56	1.44	2.55	0.67	0.51	46.33		5064.02	74.71	25.29	2.52	17.29	6.15	68.36
5011.53	86.34	13.66	1.39	4.94	3.61	36.16			3283.52	79.97	20.03	2.17	7.58	1.52	37.85		5076.39	70.03	29.97	2.69	19.98	7.03	66.67
4910.24	81.06	18.94	1.56	7.7	5.89	40.68			2792.77	92.15	7.85	0.96	0.98	0.89	12.43		4570.25	78.42	21.58	2.16	12.92	5.41	59.89
4741.75	71.11	28.89	2.17	11.42	5.59	39.55			2514.96	96.2	3.8	0.74	0.24	0.25	6.21		4670.21	69.05	30.95	1.98	13.99	6.68	45.2
4996.16	76.6	23.4	1.79	9.52	6.11	40.68			3457.69	70.49	29.51	4.35	21.84	4.74	74.01		5147.26	82.24	17.76	2.04	11.14	5.35	62.71
5107.48	59.94	40.06	2.73	22.18	7.49	55.37			2769.7	94.72	5.28	0.21	0	0.73	0		4407.78	78.84	21.16	2.11	11.96	4.86	56.5
4936.65	79.8	20.2	1.8	8.33	5.05	41.24			2156.59	68.11	31.89	0.93	2.34	2.22	7.34		4192.16	94.49	5.51	1.2	1.77	1.65	32.2
5073.38	92.78	7.22	1.5	2.53	2.18	35.03			2723.23	67.69	32.31	1.22	4.75	3.19	14.69		4741.42	80.4	19.6	2.73	14.83	5.12	75.71
4519.11	92.61	7.39	1.22	1.63	1.74	22.03			2237.82	99.91	0.09	0.81	0	0.05	0		5103.47	79.81	20.19	2.27	12.89	6.95	63.84
4458.93	83.25	16.75	1.26	4.45	2.63	26.55			3081.94	88.06	11.94	1.1	2.09	1.5	17.51		4102.56	86.29	13.71	1.32	3.56	3.6	25.99
4680.57	96.38	3.62	1.16	0.92	1.08	25.42			3362.42	98.62	1.38	1.2	0	0.5	0		4261.02	95.13	4.87	1.56	2.34	1.62	48.02
4506.07	94.52	5.48	1.68	2.04	1.49	37.29			2537.36	71	29	1.21	3.93	2	13.56		4870.12	94.25	5.75	1.48	2.6	2.09	45.2
4980.11	88.97	11.03	1.85	5.05	2.9	45.76			2608.23	95.42	4.58	0.65	0.16	1.17	3.39		5497.28	67.1	32.9	2.98	28.62	8.59	87.01
4807.94	72.16	27.84	1.79	8.49	4.63	30.51			1816.27	95.03	4.97	0.74	0.34	0.37	6.78		5352.52	73.07	26.93	2.38	16.58	7.37	61.58
4310.17	97.53	2.47	1.06	0.42	0.6	16.95			3080.27	66.09	33.91	2.46	20.31	4.07	59.89		4803.93	63.21	36.79	2.37	20.16	7.77	54.8
5028.92	94.93	5.07	1.37	2.23	1.44	44.07			3156.49	64.43	35.57	2.98	19.9	3.33	55.93		5208.77	84.63	15.37	1.75	8.25	4.94	53.67
4863.44	96.9	3.1	2.18	1.82	1	58.76			2995.69	57.68	42.32	2.23	18.17	3.67	42.94		5427.74	81.16	18.84	2.35	13.41	6.23	71.19
5727.28	78.36	21.64	2.74	15.89	5.39	73.45			3267.14	90.05	9.95	1.65	3.09	2.71	31.07		4976.43	65.84	34.16	3.25	25.47	6.1	74.58
4590.98	95.48	4.52	1.04	1.1	1.4	24.29			3662.62	87.17	12.83	1.81	5.15	2.59	40.11		4901.88	87.96	12.04	1.5	4.63	3.1	38.42
5584.86	70.38	29.62	2.67	14.56	5.17	49.15			3644.9	91.72	8.28	1.92	4.25	1.61	51.41		5112.83	80.09	19.91	3.94	19.35	5.68	97.18
5266.61	71.33	28.67	2.27	16.04	6.88	55.93			3488.78	88.96	11.04	1.42	3.43	2.31	31.07		5183.7	81.48	18.52	1.95	9.42	4.63	50.85
5082.41	68.42	31.58	2.26	14.45	6.98	45.76			3479.09	81.91	18.09	2.16	7.46	2.32	41.24		5087.42	83.2	16.8	1.95	9.11	4.68	54.24
4866.45	62.57	37.43	1.98	15.65	8.71	41.81			3357.4	98.58	1.42	0.14	0	0.44	0		5304.05	83.34	16.66	2.18	11.39	5.46	68.36
4849.4	87.44	12.56	1.85	6.53	3.4	51.98			3117.71	94.05	5.95	0.3	0	1.01	0		5306.39	67.37	32.63	2.63	24.34	8.63	74.58
4941	89.1	10.9	1.75	5.85	3.42	53.67			2804.47	89.7	10.3	1.96	4.07	1.37	39.55		5278.31	77.76	22.24	2.39	15.2	5.51	68.36
4969.75	86.98	13.02	1.65	5.08	3.39	38.98			3698.39	71.88	28.12	2.13	16.04	3.36	57.06		5453.15	78.02	21.98	2.7	16.39	6.06	74.58
4555.21	91.9	8.1	1.09	1.56	1.54	19.21			2942.53	79.22	20.78	2.56	12.56	2.6	60.45		5039.28	84.16	15.84	2.2	11.28	4.75	71.19
4866.11	77.61	22.39	1.42	6.96	5.04	31.07			2215.09	83.58	16.42	0.98	2.04	1.93	12.43		5035.94	83.06	16.94	2.31	11.1	5.3	65.54
5007.52	54.41	45.59	2.55	23.18	7.86	50.85			2728.91	98.31	1.69	1.82	0.55	0.42	32.77		4935.31	82.01	17.99	1.91	10.06	4.72	55.93
4497.71	72.35	27.65	1.76	9.06	4.02	32.77			2672.42	93.26	6.74	1.39	2.1	1.36	31.07		4774.85	82.9	17.1	2.9	13.43	5.21	78.53
4719.02	82.74	17.26	1.93	6.44	4.07	37.29			2832.88	74.71	25.29	2	9.43	3.07	37.29		5227.16	68.6	31.4	2.6	23.06	10.28	73.45
5002.84	87.9	12.1	1.5	3.97	3.12	32.77			2952.56	86.27	13.73	1.18	2.95	1.94	21.47		4722.03	76.12	23.88	1.73	10.25	6.14	42.94
5098.12	85.32	14.68	2.29	8.63	4.13	58.76			3195.6	93.41	6.59	2.04	3.09	1.8	46.89		5026.91	71.68	28.32	2.18	17.76	8.18	62.71
5378.93	90.47	9.53	1.97	5.87	2.77	61.58			3014.74	75.33	24.67	2.81	15.47	4.87	62.71		4264.03	95.03	4.97	1.29	1.77	2.14	35.59
4219.9	49.24	50.76	4.06	36.71	10.4	72.32			2475.18	80.89	19.11	2.48	11.55	1.91	60.45		4550.86	68.62	31.38	3.2	23.93	7.84	76.27
3663.96	75.51	24.49	2.28	12.31	3.7	50.28			3211.65	72.34	27.66	1.22	8.13	2.99	29.38		4977.77	56.64	43.36	2.7	34.54	10.48	79.66
3592.08	97.37	2.63	1.01	0.62	0.96	23.73			3199.61	86.23	13.77	1.39	4.43	1.98	32.2		4669.21	89.95	10.05	2.23	6.48	3.1	64.41
3749.54	91.11	8.89	1.35	2.31	3	25.99			3093.97	86.58	13.42	1.61	4.7	2.52	35.03		4773.84	78.45	21.55	2.56	17.54	6.38	81.36
4633.44	72.11	27.89	2.23	16.39	10.25	58.76			2922.48	99.18	0.82	0.81	0.11	0.21	12.99		4805.94	91.19	8.81	2.84	7.46	3.33	84.75
4792.9	69.07	30.93	2.23	19.4	10.66	62.71			2991.34	76.49	23.51	2.14	12.62	1.98	53.67		4770.17	85.36	14.64	1.26	4.8	4.16	32.77
3351.72	86.83	13.17	-2.99	0	5.96	0			2733.26	96.69	3.31	0.13	0	0.52	0		5635.01	66.53	33.47	2	24.96	9.24	74.58
4689.6	60.55	39.45	2.16	25.18	13.28	63.84			2770.7	83.76	16.24	2.84	9.45	1.64	58.19		4817.97	78.23	21.77	1.86	10.7	4.16	49.15
4520.78	70.78	29.22	2.17	12.71	7.42	43.5			2969.95	88.9	11.1	1.64	3.58	1.95	32.2		4991.14	92.69	7.31	2.55	5.58	2.53	76.27
4994.48	76.05	23.95	3.15	17.18	8.18	71.75			3124.73	93.93	6.07	0.12	0	1.1	0		4925.62	42.46	57.54	4.97	52.34	14.57	90.96
3998.26	57.52	42.48	1.54	12.96	9.42	30.51			3000.03	89.37	10.63	2.02	5.65	1.74	53.11		5267.94	77.86	22.14	2.21	15.39	7.15	69.49
4121.62	70.98	29.02	2.5	17.05	7.27	58.76			2789.42	86.59	13.41	1.15	2.27	1.57	16.95		5046.3	73.44	26.56	2.03	14.25	5.53	53.67
4165.08	70.79	29.21	2.5	17.17	7.41	58.76			2889.38	88.71	11.29	1.34	2.36	1.5	20.9		4566.58	69.63	30.37	2.53	20.25	8.03	66.67
4282.08	79.51	20.49	2.1	9.26	5.77	45.2			2840.91	98.61	1.39	0.17	0	0.35	0		4957.04	83.56	16.44	1.86	9.38	5.12	57.06
4842.04	43.96	56.04	3.41	40.53	16.74	72.32			3132.75	97.68	2.32	2.16	1.39	0.75	59.89		5028.58	65.21	34.79	1.98	18.08	8.57	51.98
3552.3	77.45	22.55	2	8.03	4.05	35.59			2740.28	79.17	20.83	2.22	10.94	1.93	52.54		4946.34	75.72	24.28	1.68	12.62	7.54	51.98
4699.96	71.99	28.01	2.2	14.56	6.57	51.98			2901.41	82.35	17.65	2.08	7.58	2	42.94		4945.68	91.26	8.74	1.46	4.84	3.5	55.37
4078.49	84.31	15.69	2.54	8.69	4.17	55.37			2818.51	96.48	3.52	0.65	0.18	0.55	5.08		5256.24	80.38	19.62	1.75	12.19	6.95	62.15
4400.76	82.59	17.41	2.11	7.28	4.57	41.81			2794.44	87.59	12.41	0.88	1.61	1.03	12.99		4721.02	72.11	27.89	1.83	12.6	7.94	45.2
4002.61	90.9	9.1	1.66	3.7	2.61	40.68			2329.42	93.16	6.84	1.74	1.82	0.97	26.55		4973.42	75.7	24.3	2.36	17.85	7.48	73.45
3989.9	77.44	22.56	1.81	10.32	5.48	45.76			2956.24	96.81	3.19	1.79	1.12	0.73	35.03		5092.77	73.33	26.67	2.21	15.97	7.55	59.89
4262.03	65.7	34.3	2.04	14.34	7.23	41.81			2985.66	98.44	1.56	0.18	0	0.22	0		5262.26	72.24	27.76	2.28	18.98	7.79	68.36
3822.42	90.25	9.75	1.26	2.26	2.47	23.16			3225.02	94.69	5.31	0.12	0	1.24	0		4884.83	61.15	38.85	3.46	33.8	8.36	87.01
4146.02	64.89	35.11	1.88	14.28	8.02	40.68			3094.64	79.15	20.85	2.39	12.49	3.37	59.89		4861.1	87.44	12.56	1.66	6.74	4.56	53.67
3799.69	85.54	14.46	1.87	6.05	3.97	41.81			3094.64	82.75	17.25	1.88	7.8	2.98	45.2		4947.68	73.55	26.45	2.22	16.44	7.56	62.15
3868.89	93.77	6.23	2.8	4.05	1.78	64.97			2792.1	98.5	1.5	0.96	0.22	0.36	14.69		5683.48	67.55	32.45	2.23	24.75	10.14	76.27
3402.87	78.58	21.42	1.72	5.32	2.34	24.86			2784.41	95.99	4.01	1.7	1.36	1.36	33.9		5026.58	47.42	52.58	2.48	35.35	12.32	67.23
3277.84	82.84	17.16	1.79	5.24	2.21	30.51			2602.21	89.4	10.6	3.88	6.89	1.99	64.97		4999.83	74.13	25.87	2.01	15.93	7.49	61.58
3286.53	88.15	11.85	1.23	3.15	2.85	26.55			2743.96	87.15	12.85	1.5	4.21	1.97	32.77		5096.78	80.94	19.06	1.6	9.48	6.51	49.72
3134.09	94.99	5.01	1.31	1.42	1.24	28.25			3310.94	99.19	0.81	0.05	0	0.23	0		4667.54	87.43	12.57	2.38	8.52	3.89	67.8
2880.69	49.87	50.13	2.12	26.62	12.5	53.11			2933.84	91.6	8.4	1.45	2.8	1.23	33.33		4484.34	88.13	11.87	1.69	5.56	3.49	46.89
1705.28	93.32	6.68	0.28	0	0.62	0			2866.98	87.89	12.11	1.83	3.83	1.62	31.64		5161.64	74.21	25.79	1.86	14.72	7.98	57.06
2214.76	84.79	15.21	2.08	5.16	2.11	33.9			3188.91	89.65	10.35	1.73	4.45	1.67	42.94		4243.97	76.02	23.98	1.68	10.57	5.54	44.07
2380.24	82.79	17.21	2.12	6.61	1.81	38.42			2648.35	95.93	4.07	1.31	0.9	0.62	22.03		5790.79	77.01	22.99	2.02	15.84	7.92	68.93
2111.79	76.5	23.5	2.11	7.7	2.52	32.77			2136.19	82.67	17.33	0.22	0	1.85	0		5354.19	60.76	39.24	3.33	33.92	8.65	86.44
2629.63	85.09	14.91	1.7	5.48	4.16	36.72			2459.8	90.57	9.43	1.43	2.08	1.04	22.03		5609.27	46.24	53.76	2.96	41.91	12.58	77.97
2572.46	85.27	14.73	1.78	4.91	3.27	33.33			2726.57	98.65	1.35	0.28	0	0.16	0		5770.74	77.94	22.06	1.98	15.45	8.01	70.06
2184.33	95.66	4.34	1.7	1.47	1.08	33.9			2770.37	98.3	1.7	0.84	0.16	0.31	9.6		5152.94	85.21	14.79	1.91	9.19	5.2	62.15
2723.9	91.22	8.78	1.62	3.67	2.82	41.81			2099.42	68	32	1.07	3.07	2.13	9.6		5034.27	90.26	9.74	1.41	4.79	3.58	49.15
2714.2	89.54	10.46	1.92	4.19	3.13	40.11			2101.43	84.24	15.76	1.3	2.85	1.46	18.08		5352.52	75.93	24.07	1.95	14.96	7.32	62.15
2834.55	91.66	8.34	2.57	4.48	2.53	53.67			2111.46	97.96	2.04	1.21	0.28	0.31	13.56		5267.94	69.16	30.84	2.28	19.87	8	64.41
2711.53	82.9	17.1	2.95	10.43	4.68	61.02			2289.97	91.66	8.34	0.79	0.47	2.96	5.65		5631.33	68.68	31.32	2.5	24.78	9.98	79.1
2741.28	68.76	31.24	2.83	17.3	6.35	55.37			2325.74	90.48	9.52	0.87	0.75	1.14	7.91		5281.32	70.58	29.42	1.97	16.12	7.19	54.8
2697.82	58.22	41.78	4.25	28.32	8.16	67.8			2770.7	81.6	18.4	2.18	5.93	2.24	32.2		5676.13	83.32	16.68	1.85	11.21	5.9	67.23
2903.09	78	22	1.55	7.33	5.55	33.33			3150.14	95.4	4.6	1.89	1.95	0.9	42.37		5291.34	89.42	10.58	1.22	3.95	3.51	37.29
2870.66	60.05	39.95	3.05	23.02	6.88	57.63			3052.18	86.48	13.52	1.33	3.05	2.33	22.6		5468.53	91.55	8.45	1.65	5.49	3.36	64.97
3140.44	60.1	39.9	1.67	17.36	8.56	43.5			3142.45	92.09	7.91	1.44	2.59	1.7	32.77		5741.32	75.64	24.36	2.06	16.79	7.14	68.93
3034.47	63.38	36.62	1.88	18.21	12.04	49.72			2682.11	93.47	6.53	1.48	1.73	1.06	26.55		5695.18	77.6	22.4	2.39	17.72	7.43	79.1
2590.85	80.73	19.27	2.27	9.25	4.87	48.02			3376.79	97.12	2.88	1.53	1.2	0.82	41.81		5095.44	73.28	26.72	2.6	21.59	5.99	80.79
4500.05	84.82	15.18	1.2	5.92	5.3	38.98			3341.36	73.54	26.46	2.93	63.28	4.86	16.74		4460.94	89.64	10.36	1.2	3.1	3.22	29.94
3363.09	80.58	19.42	1.85	6.8	4.5	35.03			3264.8	80.58	19.42	2.14	38.98	4.77	7.57		4784.88	94.3	5.7	0.99	1.42	1.92	24.86
2862.3	93.05	6.95	0.32	0	0.48	0			3732.83	90.91	9.09	1.01	22.6	2.88	2.06		4780.2	85.35	14.65	2.18	10.02	4.46	68.36
2784.07	99.34	0.66	0.13	0	0.15	0			3617.16	39.21	60.79	2.81	46.89	12.54	28.51		4747.1	75.58	24.42	1.71	9.66	6.38	39.55
3135.09	98.85	1.15	0.13	0	0.1	0			3697.72	71.37	28.63	2.95	61.02	7.36	17.47		4469.63	90.45	9.55	1.16	3.18	2.99	33.33
2989.34	83.73	16.27	1.96	6.16	2.41	37.85			3381.47	71.17	28.83	2.02	46.33	7.49	13.36		5052.32	71.6	28.4	1.83	16.2	7.82	57.06
2843.25	97.25	2.75	0.21	0	0.17	0			3506.84	52.91	47.09	4.56	73.45	9.57	34.59		3596.76	88.07	11.93	2.3	4.85	2.29	40.68
2886.7	99.12	0.88	0.11	0	0.21	0			2963.93	93.55	6.45	1	23.16	2.14	1.49		4706.98	75.36	24.64	1.92	11.83	7.02	48.02
2881.02	99.86	0.14	1.44	0	0.07	2.26			3775.28	42.55	57.45	3.48	67.23	12.99	38.63		4058.77	94.36	5.64	1.09	1.63	2.06	28.81
3113.36	74.48	25.52	1.63	6.49	2.61	25.42			3598.1	70.17	29.83	1.56	37.29	7.64	11.12		3569.02	91.54	8.46	1.39	1.96	2.4	23.16
3005.05	99.72	0.28	2.09	0	0.16	0			3422.59	70.67	29.33	2.2	51.98	6.51	15.24		4440.88	82.16	17.84	2.15	10.28	4.71	57.63
2825.19	99.94	0.06	0.74	0	0.02	0			2923.14	86.02	13.98	1.45	29.94	3.81	4.19		3590.08	83.17	16.83	1.84	4.85	2	28.81
2633.97	92.39	7.61	0.76	0.52	0.76	6.78			3567.01	55.94	44.06	3.09	49.72	11.03	21.91		4566.91	97.43	2.57	0.9	0.55	0.9	21.47
3338.01	96.1	3.9	0.93	0.55	0.57	14.12			4153.04	40.54	59.46	3.18	66.67	15.56	39.64		3812.72	62.41	37.59	2.88	16.14	4.57	42.94
3021.09	78.97	21.03	3.29	9.27	2.39	44.07			3443.32	47.08	52.92	3.06	51.98	11.12	27.51		5029.25	74.58	25.42	1.98	12.35	6.64	48.59
2566.78	96.75	3.25	1.3	0.44	0.29	13.56			3410.56	70.42	29.58	2.09	48.59	7.06	14.37		4945.34	72	28	2.69	18.04	7.13	64.41
3108.68	66.81	33.19	1.28	4.69	2.79	14.12			3878.58	52.24	47.76	2.54	53.11	11.46	25.37		4771.5	81.7	18.3	2.19	12.92	5.36	70.62
2750.64	99.94	0.06	-3.86	0	0	0			3506.17	73.39	26.61	2.23	46.89	6.38	12.48		4075.49	81.11	18.89	2.83	8.97	5.03	47.46
2928.49	99.94	0.06	0.83	0	0.02	0			3511.18	75.64	24.36	2.42	51.98	4.99	12.66		4528.13	84.88	15.12	3.81	14.69	3.13	97.18
2635.98	99.42	0.58	0.22	0	0.08	0			3960.82	63.44	36.56	1.59	45.76	10.13	16.73		4375.36	85.18	14.82	1.96	5.86	3.86	39.55
3007.39	99.78	0.22	0.68	0.01	0.05	6.21			3912.35	45.61	54.39	2.46	53.11	15.02	28.89		4537.83	73.48	26.52	2.04	10.64	4.47	40.11
2622.94	99.9	0.1	0.82	0.01	0.02	7.34			3189.25	83.03	16.97	1.62	31.64	4.61	5.37		4369.67	61.76	38.24	2.29	16.2	5.85	42.37
2777.39	92.66	7.34	1.04	1.2	0.7	16.38			3249.42	66.96	33.04	1.6	31.07	5.06	10.27		3330.66	81.7	18.3	2.09	5.58	2.63	30.51
2714.87	92.15	7.85	1.66	1.64	0.69	20.9			3881.59	40.13	59.87	2.5	58.76	14.64	35.18		4149.7	89.89	10.11	2.25	4.8	2.39	47.46
3367.1	84	16	1.57	4.43	1.64	27.68			4087.85	41.42	58.58	2.05	52.54	15.91	30.78		5156.62	76.66	23.34	2.64	18.06	7.4	77.4
2820.85	88.52	11.48	0.69	0.52	1.45	4.52			3845.49	61.09	38.91	1.76	46.89	11.05	18.25		3852.84	77.53	22.47	2.34	7.49	3.53	33.33
2870.66	100	0	-2.64	0	0	0			3499.15	82.99	17.01	0.96	20.34	4.74	3.46		4645.47	43.6	56.4	2.48	30.27	12.81	53.67
2849.26	82.85	17.15	1.73	5.23	1.34	30.51			3482.43	51.78	48.22	1.68	41.24	13.1	19.89		4422.16	86.46	13.54	1.88	5.05	2.72	37.29
3099.66	83.01	16.99	1.69	4.8	1.53	28.25			3013.41	79.9	20.1	2.3	40.68	2.93	8.18		3552.64	85.2	14.8	2.4	6.69	3.42	45.2
2242.84	74.18	25.82	0.76	1.46	1.81	5.65			3681.01	54.36	45.64	3	53.67	7.63	24.5		4002.94	84.36	15.64	3.77	12.73	4.6	81.36
3007.72	99.25	0.75	0.86	0.07	0.13	9.04			3612.14	82.83	17.17	2.17	50.85	4.5	8.73		3468.06	64.71	35.29	3.03	16.15	3.61	45.76
2358.51	99.87	0.13	0.08	0	0.01	0			3617.49	39.33	60.67	4.25	67.8	9.49	41.13		3757.56	60.53	39.47	2.11	15.83	6.65	40.11
2728.58	98.73	1.27	0.31	0	0.12	0			3086.62	76.58	23.42	4.44	71.19	3.94	16.67		3304.58	77.73	22.27	1.74	6.54	2.76	29.38
2785.75	99.62	0.38	1.34	0.08	0.08	20.9			3428.61	56.64	43.36	2.45	44.07	7.54	19.11		3920.03	63.22	36.78	3.06	19.12	5.96	51.98
3344.7	79.9	20.1	2.42	8.74	2	43.5			3901.31	57.42	42.58	2.4	53.67	11.64	22.86		3843.15	65.08	34.92	2.7	19.14	6.01	54.8
2395.28	99.78	0.22	0.76	0.01	0.03	5.65			4225.59	34.39	65.61	2.16	52.54	19.71	34.47		3484.77	89.98	10.02	2.84	4.24	1.6	42.37
3742.52	96.74	3.26	0.22	0	0.62	0			3724.8	65.06	34.94	2.3	44.63	8.13	15.6		4017.99	64.04	35.96	2.48	20.93	8.76	58.19
3053.86	99.94	0.06	0.06	0	0	0			3789.32	48.7	51.3	2.98	55.93	11.68	28.69		3790.33	65.23	34.77	1.9	11.59	5.24	33.33
3484.1	96.32	3.68	0.19	0	0.36	0			5807.17	45.63	54.37	3.5	91.53	18.98	49.76		3861.87	78.04	21.96	1.61	6.08	3.21	27.68
3161.5	98.69	1.31	1.29	0.28	0.24	21.47			4645.81	74.9	25.1	1.93	43.5	6.13	10.92		3654.6	64.72	35.28	1.81	13.55	6.85	38.42
2882.69	91.57	8.43	1.11	1.05	0.91	12.43			4176.11	65.12	34.88	3.13	83.05	9.62	28.97		3594.09	87.07	12.93	1.72	4.09	2.83	31.64
2919.47	91.47	8.53	1.17	1.16	0.94	13.56			5026.58	77.77	22.23	2.2	71.19	6.91	15.82		3618.49	67.36	32.64	2.08	11.06	3.74	33.9
3093.64	87.27	12.73	1.23	2.09	1.18	16.38			5322.1	45.24	54.76	6	105.65	14.46	57.85		3524.22	92.8	7.2	1.2	1.59	1.27	22.03
2805.47	79.91	20.09	2.39	8.17	2.27	40.68			4420.15	76.14	23.86	1.86	38.42	5.51	9.17		3841.81	53.01	46.99	2.98	26.28	6.32	55.93
2449.1	99.74	0.26	1.62	0	0.14	0.56			4932.97	55.33	44.67	3.11	64.97	12.82	29.03		4583.63	51.14	48.86	2.15	28.16	10.9	57.63
3076.25	75.87	24.13	1.1	3.27	2.33	13.56			5054.99	84.65	15.35	2.49	76.27	4.7	11.71		4088.19	57.54	42.46	3.02	31.42	8.51	74.01
2101.09	80.49	19.51	1.82	4.96	1.38	25.42			5045.3	60.17	39.83	3.17	78.53	11.22	31.28		3535.59	57.79	42.21	2	17.88	7.5	42.37
2611.57	98.5	1.5	1.14	0.23	0.17	15.25			5546.42	72.78	27.22	1.99	62.15	7.93	16.92		3377.13	48.82	51.18	3.39	31.81	7.34	62.15
2692.47	99.36	0.64	0.1	0	0.09	0			4806.61	41.86	58.14	4.19	75.14	10.57	43.69		3715.78	54.23	45.77	2.56	19.14	6.75	41.81
2821.18	76.59	23.41	1.31	3.44	2.99	14.69			5650.39	64.92	35.08	2.27	80.23	11.87	28.14		3293.55	54.21	45.79	2.97	19.14	5.36	41.81
2723.57	94.44	5.56	0.29	0	0.24	0			5659.75	72.87	27.13	2.09	68.36	9.01	18.55		3761.91	76.2	23.8	2.55	11.56	4.62	48.59
2734.93	98.4	1.6	0.16	0	0.09	0			4842.04	65.92	34.08	2.11	50.85	8.58	17.33		4511.75	56.38	43.62	2.15	26.86	11.88	61.58
2808.14	96.36	3.64	0.66	0.1	1.67	2.82			5131.88	51.88	48.12	2.21	54.24	12.12	26.1		4678.9	32.9	67.1	4.71	60.65	18.15	90.4
1416.11	90.6	9.4	0.76	0.48	0.46	5.08			4143.68	55.86	44.14	2.5	38.42	5.47	16.96		4409.79	52.22	47.78	2.41	23.76	10.63	49.72
1431.48	94.02	5.98	0.97	0.64	0.32	10.73			4689.27	72.1	27.9	1.8	41.24	7.14	11.51		4346.61	69.57	30.43	2.43	18.57	7.86	61.02
1465.25	86.82	13.18	2.35	4.69	0.69	35.59			5159.96	56.96	43.04	3.52	95.48	12.23	41.1		4814.29	58.57	41.43	2.11	26.45	11.23	63.84
1538.46	99.77	0.23	1.25	0.04	0.03	16.95			5150.94	48.1	51.9	2.24	53.11	12.42	27.56		3689.37	85.43	14.57	2.02	6.25	3.02	42.94
1602.65	76.9	23.1	1.83	6.26	1.65	27.12			5027.91	60.75	39.25	1.96	46.33	11.24	18.19		4645.14	61.31	38.69	2.29	21.86	10.47	56.5
1272.36	96.78	3.22	1.52	0.82	0.4	25.42			4734.06	80.47	19.53	2.39	66.1	5.37	12.91		4420.49	67.94	32.06	2.31	19.02	8.55	59.32
1714.3	89.92	10.08	0.34	0	1.1	0			4824.99	31.31	68.69	4.38	70.06	14.7	48.12		4246.31	36.48	63.52	4.53	49.17	12.3	77.4
1477.28	74.69	25.31	1.33	3.57	1.97	14.12			5075.72	60.73	39.27	2.72	62.71	10.61	24.63		4822.32	24.48	75.52	3.3	59.74	18	79.1
1455.55	99.37	0.63	1.32	0.12	0.09	18.64			5228.83	37.73	62.27	4.43	102.26	17.37	63.67		4485.34	68.34	31.66	2.19	21.11	8.01	66.67
1442.52	84.78	15.22	1.47	3.01	1.45	19.77			4418.15	67.21	32.79	2.04	41.81	7.32	13.71		4135.66	73.28	26.72	2.78	17.21	6.85	64.41
1429.14	99.73	0.27	1.05	0.03	0.04	12.43			4544.51	46.57	53.43	3.15	50.85	9.01	27.17		3768.26	79.28	20.72	2.25	9.83	4.26	47.46
1403.74	89.57	10.43	0.91	0.82	0.62	7.91			4913.25	63.76	36.24	2.28	58.19	9.63	21.09		4193.83	76.38	23.62	2.04	10.67	5.23	45.2
1411.43	80.42	19.58	2.17	5.53	1.72	28.25			5457.49	36.98	63.02	3.06	72.32	16.9	45.58		4381.71	63.1	36.9	3.36	26.27	9.25	71.19
1504.7	96.96	3.04	1.55	0.79	0.6	25.99			4587.97	82.86	17.14	1.69	45.76	5.01	7.85		3662.62	80.42	19.58	2.97	9.29	3.49	47.46
1418.11	99.72	0.28	1.08	0	0.1	0			5521.68	98.79	1.21	0.04	0	0.62	0		3259.12	95.16	4.84	1.61	1.39	0.96	28.81
1445.53	99.05	0.95	3	0.53	0.35	56.5			3887.94	85.51	14.49	1.12	23.16	3.92	3.36		4016.65	76.77	23.23	1.88	10.11	4.28	43.5
1614.01	99.97	0.03	0.82	0	0.01	2.82			5109.15	54.78	45.22	2.45	61.58	12.73	27.85		4880.49	67.08	32.92	1.93	20.27	10.12	61.58
1397.72	98.35	1.65	0.09	0	0.23	0			4971.75	71.35	28.65	2.27	59.89	8.34	17.16		3530.57	97.41	2.59	1.11	0.48	0.62	18.64
1429.14	99.78	0.22	-5.53	0	0.06	0			4092.2	84.02	15.98	2.5	49.72	3.58	7.94		3939.42	52.44	47.56	3.74	33.05	7.75	69.49
1446.53	81.73	18.27	0.92	1.55	1.41	8.47			4738.41	69.21	30.79	2.87	72.32	7.93	22.27		3709.09	37.19	62.81	2.5	22.71	7.14	36.16
2059.31	78.13	21.87	1.88	6.8	3.3	31.07			5179.02	77.59	22.41	2.12	69.49	6.83	15.58		4148.36	71.1	28.9	2.41	18.12	6.79	62.71
1738.71	99.14	0.86	1.16	0.1	0.13	11.86			4500.72	34.35	65.65	5.86	84.75	13.76	55.64		3554.31	80.8	19.2	1.5	5.21	3.1	27.12
1508.37	91.35	8.65	0.62	0.15	0.62	1.69			4995.82	69.31	30.69	2.11	56.5	8.64	17.34		4797.25	76.08	23.92	2.03	16.08	8.11	67.23
1440.18	100	0	-3.98	0	0	0			5242.54	55.88	44.12	2.38	59.32	11.69	26.18		4221.24	50.38	49.62	2.92	32.52	8.35	65.54
2172.97	84.53	15.47	1.41	2.71	1.06	17.51			5280.31	58.16	41.84	1.98	66.67	10.98	27.89		4347.27	75.75	24.25	1.94	12.19	5.78	50.28
1816.27	79.48	20.52	2.48	9.16	2.12	44.63			5248.89	43.15	56.85	3.58	90.4	13.24	51.39		4047.07	48.32	51.68	2.72	29.78	12.9	57.63
1963.36	67.6	32.4	1.03	3.48	3.11	10.73			4776.85	57.09	42.91	4.26	89.27	9.41	38.3		4363.65	83.84	16.16	1.79	7.3	4.47	45.2
1805.9	99.98	0.02	1	0	0	4.52			4288.1	64.34	35.66	2.8	38.98	5.11	13.9		4739.08	46.33	53.67	2.8	37.6	11.94	70.06
1824.96	99.27	0.73	0.86	0.06	0.13	8.47			4640.12	67.35	32.65	3.31	82.49	8.51	26.93		3620.5	87.17	12.83	2.38	6.81	3.63	53.11
1939.96	74.21	25.79	2.75	9.18	2.14	35.59			4717.35	50.57	49.43	4.97	90.96	8.67	44.96		5032.26	56.43	43.57	3.31	35.94	14.57	82.49
2094.41	76.24	23.76	1.63	6.04	3.07	25.42			4420.82	54.56	45.44	4.97	90.96	8.71	41.33		3886.6	52.37	47.63	3.5	32.29	9.94	67.8
1801.22	96.69	3.31	1.79	0.82	0.43	24.86			5088.09	31.69	68.31	5.03	97.18	20.82	66.38		4023.67	73.42	26.58	2.52	16.37	6.96	61.58
2118.48	97.91	2.09	1.35	0.52	0.58	24.86			4431.52	68.97	31.03	4.09	93.22	8.34	28.93		4452.91	74.62	25.38	2.74	17.35	7.29	68.36
1518.74	99.87	0.13	0.04	0	0.01	0			4368.33	85.03	14.97	1.5	32.77	3.65	4.9		4138.67	65.28	34.72	4.03	24.91	6.09	71.75
1945.31	72.52	27.48	3.07	11.18	2.11	40.68			5198.07	53.67	46.33	2.36	58.76	13.93	27.22		4218.57	80.56	19.44	2.07	9.66	4.71	49.72
1760.77	93.08	6.92	2.25	2.19	0.54	31.64			5052.32	66.43	33.57	2.19	70.62	10.44	23.71		4642.8	52.36	47.64	3.71	36.34	13.52	76.27
1775.48	99.96	0.04	0.63	0	0.01	3.95			3959.48	78.84	21.16	3.95	81.92	4.35	17.34		4364.99	28.09	71.91	4.38	53.62	13.8	74.58
1812.92	92.6	7.4	3.54	3.3	1.31	44.63			4833.68	56.41	43.59	2.06	58.19	11.1	25.37		4684.92	35.15	64.85	3.69	49.1	13.8	75.71
1696.92	91.16	8.84	0.7	0.3	1.14	3.39			5264.94	48.02	51.98	3.38	84.75	14.8	44.05		4738.74	73.05	26.95	1.91	12.49	7.05	46.33
1587.94	99.67	0.33	1.5	0.01	0.1	2.82			5502.62	22.64	77.36	4.92	94.92	21.41	73.43		3770.27	69.77	30.23	1.79	11.44	5.51	37.85
1868.75	99.18	0.82	1.37	0.15	0.14	18.64			4666.53	87.68	12.32	1.17	29.38	3.87	3.62		4966.4	98.77	1.23	0.61	0.11	0.62	9.04
1640.09	96.92	3.08	1.47	0.58	0.45	18.64			4949.69	51.24	48.76	3.73	80.23	10.51	39.12		4327.88	55.83	44.17	2.75	26.95	10.98	61.02
1430.82	99.87	0.13	0.57	0	0.01	1.13			4577.61	55.35	44.65	2.42	56.5	11.9	25.23		5010.86	51.75	48.25	2.36	33.53	13.19	69.49
1638.75	79.11	20.89	1.88	3.9	1.25	18.64			4245.65	93.89	6.11	1.32	35.03	2.07	2.14		4488.68	39.09	60.91	3.43	42.33	14.21	69.49
1903.19	98.34	1.66	1.85	0.43	0.41	25.99			5401	58.87	41.13	2.11	63.84	12.66	26.26		3593.76	92.61	7.39	1.67	2.63	1.66	35.59
1847.36	92.64	7.36	1.33	1.46	0.66	19.77			4954.7	78.77	21.23	1.83	54.24	6.74	11.52		3310.27	91.98	8.02	1.74	2.58	1.64	32.2
1715.98	99.87	0.13	1.88	0	0.05	0			4676.23	60.89	39.11	3.89	84.18	9.65	32.92		4778.19	51.01	48.99	2.07	29.61	13.22	60.45
1892.82	96.24	3.76	2.76	0.68	1.98	18.08
1837.66	90.45	9.55	2.03	2.48	0.75	25.99
3338.03	83.413	16.587	1.63795	7.3543	3.53242	34.3393			4071.3	75.4424	24.5576	2.17987	26.1262	5.72633	37.0723		4455.56	74.8225	25.1775	2.32853	15.4065	6.08027	58.0551
1167.03	12.322	12.322	1.05637	7.49965	2.91827	20.8303			1178.12	16.0747	16.0747	1.03096	27.0956	4.34306	24.5324		592.813	13.7681	13.7681	0.713797	10.6071	2.99011	17.3229

## Sheet: DNA damage
Instrument Serial Number - 7200120658
Software Name - Muse Multi-Color DNA Damage
Version Number - 1.4
				Total Events - % Total				Total Events - Cell Conc (Cells/µL)				DNA Damage Results
Sample ID	Events Acquired	Cells/µL	Negative (LL)	ATM Activation (UL)	DNA double-strand breaks (UR)	H2A.X Phosphorylation (LR)	Negative (LL)	ATM Activation (UL)	DNA double-strand breaks (UR)	H2A.X Phosphorylation (LR)	Total DNA Damage (UL+UR+LR)(Cells/µL)	DNA double-strand breaks (UR)(Cells/µL)	Total% of DNA damage (DSBs)
control	1000	306.49	94.1	0.1	1	4.3	288.41	0.31	3.06	13.18	16.55	3.06	18.52
doxo1	1000	184.47	57	2.1	32.7	7.6	105.15	3.87	60.32	14.02	78.22	60.32	77.12
doxo2	1000	87.41	70	3.4	22.4	3.6	61.19	2.97	19.58	3.15	25.7	19.58	76.19
ri-1 doxo 1	1000	164.11	75.5	4.1	19.1	0.9	123.9	6.73	31.34	1.48	39.55	31.34	79.25
			Total Events - % Total				Total Events - Cell Conc (Cells/µL)				DNA Damage Results
Sample ID	Events Acquired	Cells/µL	Negative (LL)	ATM Activation (UL)	DNA double-strand breaks (UR)	H2A.X Phosphorylation (LR)	Negative (LL)	ATM Activation (UL)	DNA double-strand breaks (UR)	H2A.X Phosphorylation (LR)	Total DNA Damage (UL+UR+LR)(Cells/µL)	DNA double-strand breaks (UR)(Cells/µL)	Total% of DNA damage (DSBs)
control 2	1000	161.57	94.4	1.8	2	1.5	152.53	2.91	3.23	2.42	8.56	3.23	37.74
control 2	1000	373.49	96.1	2.4	0.8	0.2	358.93	8.96	2.99	0.75	12.7	2.99	23.53
doxo 1	1000	426.5	92.1	4.6	2.5	0.4	392.81	19.62	10.66	1.71	31.99	10.66	33.33
doxo 2	1000	323.33	96.9	0.7	0.9	1.2	313.31	2.26	2.91	3.88	9.05	2.91	32.14
ri-1 doxo 2	1000	220.15	74.2	1.5	20.8	3	163.35	3.3	45.79	6.6	55.7	45.79	82.21
Sample ID	Events Acquired	Cells/µL	Negative (LL)	ATM Activation (UL)	DNA double-strand breaks (UR)	H2A.X Phosphorylation (LR)	Negative (LL)	ATM Activation (UL)	DNA double-strand breaks (UR)	H2A.X Phosphorylation (LR)	Total DNA Damage (UL+UR+LR)(Cells/µL)	DNA double-strand breaks (UR)(Cells/µL)	Total% of DNA damage (DSBs)
control	1000	280.517	94.8667	1.43333	1.26667	2	266.623	4.06	3.09333	5.45	12.6033	3.09333	26.5967
Doxo	1000	255.428	79	2.7	14.625	3.2	218.115	7.18	23.3675	5.69	36.24	23.3675	54.695
Ri-1	1000	192.13	74.85	2.8	19.95	1.95	143.625	5.015	38.565	4.04	47.625	38.565	80.73
SE Control	0	62.6134	0.623456	0.689616	0.371624	1.21112	60.642	2.56543	0.071343	3.89957	2.30976	0.071343	5.76314
SE Doxo	0	74.8005	9.38536	0.839643	7.75966	1.61658	80.0869	4.15973	12.7796	2.81302	14.8064	12.7796	12.6824
SE Ri-1	0	28.1037	0.651942	1.30388	0.85254	1.05314	19.7839	1.72013	7.24659	2.56765	8.09913	7.24659	1.48442

## Sheet: transformation
	A	B	promedio	DExp/Ctrl	log	sd	se
Control	8	10	9	1	0	1.41421	1				8		10
Control DMSO	7	11	9	1	0	2.82843	2				7		11
MNNG/TPA	12	16	14	1.55556	0.63743	2.82843	2				12		16
MNNG / RI-1	4	4	4	0.444444	-1.16993	0	0				4		4
RI-1/RI-1	14	10	12	1.33333	0.415037	2.82843	2				10		14
RI-1/TPA	16	12	14	1.55556	0.63743	2.82843	2				12		16
	Average
Control	9	1
Control DMSO	9	2
MNNG/TPA	14	2
MNNG / RI-1	4	0
RI-1/RI-1	12	2
RI-1/TPA	14	2
