# Supplementary material for: Post-transcriptional regulation of Rad51c by miR-222 contributes cellular transformation
Source: PLoS One. 2020 Jan 10;15(1):e0221681. doi: 10.1371/journal.pone.0221681 (PMC6953820; doi:10.1371/journal.pone.0221681)
Supplement: S1 File — (TBZ2) [file pone.0221681.s002.tbz2 › data/GENE EXPRESION , BASAL VALUES AND MIR222 TRANSFECTION .xlsx]

## Sheet: Hoja1
		CT miR-222						CT snRNA U6
		1	2	3	Promedio	sd	se	1	2	3	Promedio	sd	se
4h Post-transfection	Control	21.08	21.89	21.68	21.55	0.420357	0.297237	8.68	8.82	8.92	8.80667	0.120554	0.069602
	siPORT	20.31	21.38	22.4	21.3633	1.0451	0.738997	8.69	8.82	9	8.83667	0.155671	0.0898765
	Pre-miR-222	17.8	18.11	17.1	17.67	0.517397	0.365855	8.79	8.94	9.06	8.93	0.135277	0.0781025
	Anti-miR-222	28.05	29.44	30.6	29.3633	1.27673	0.902783	8.87	9.03	9.13	9.01	0.131149	0.0757188
8h Post-transfection	Control	19.74	20.75	21.7	20.73	0.980153	0.693073	8.78	8.81	8.96	8.85	0.0964365	0.0556776
	siPORT	18.87	19.91	20.9	19.8933	1.0151	0.717786	8.41	8.58	8.65	8.54667	0.123423	0.0712585
	Pre-miR-222	13.74	14.66	15.3	14.5667	0.784177	0.554497	8.27	8.31	8.42	8.33333	0.0776745	0.0448454
	Anti-miR-222	28.46	29.77	31	29.7433	1.27021	0.898174	8.34	8.36	8.55	8.41667	0.115902	0.0669162
24h Post-transfection	Control	19.69	20.77	21.8	20.7533	1.0551	0.746067	8.52	8.64	8.75	8.63667	0.115036	0.0664162
	siPORT	19.59	20.7	21.7	20.6633	1.05548	0.746335	8.57	8.7	8.87	8.71333	0.150444	0.0868588
	Pre-miR-222	14.3	15.25	16.1	15.2167	0.900463	0.636723	8.4	8.61	8.67	8.56	0.141774	0.0818535
	Anti-miR-222	25.43	26.59	27.6	26.54	1.08586	0.767822	8.54	8.65	8.72	8.63667	0.0907377	0.0523874
48h Post-transfection	Control	19.33	20.41	21.4	20.38	1.03533	0.732086	8.67	8.92	9.04	8.87667	0.188768	0.108985
	siPORT	19.74	20.85	21.9	20.83	1.08014	0.763774	8.51	8.76	8.89	8.72	0.193132	0.111505
	Pre-miR-222	17.63	16.38	17.79	17.2667	0.772032	0.545909	8.65	8.84	8.92	8.80333	0.138684	0.0800694
	Anti-miR-222	21.73	22.8	23.8	22.7767	1.0352	0.731995	8.48	8.58	8.63	8.56333	0.0763763	0.0440959
72h Post-transfection	Control	29.87	31.13	32.1	31.0333	1.11814	0.790643	8.66	8.63	8.87	8.72	0.130767	0.0754983
	siPORT	19.59	20.63	21.5	20.5733	0.95626	0.676178	8.35	8.37	8.59	8.43667	0.133167	0.0768838
	Pre-miR-222	10.19	10.87	10.55	10.5367	0.340196	0.240555	8.56	8.77	8.93	8.75333	0.185562	0.107134
	Anti-miR-222	23.4	24.6	25.5	24.5	1.05357	0.744983	8.43	8.49	8.66	8.52667	0.119304	0.0688799
				4h Post-transfection	Control	2.44701		2.42857	2.48186	2.43049	0.0302263
					siPORT	2.41758		2.33717	2.42404	2.48889	0.0761256
					Pre-miR-222	1.97872		2.02503	2.02573	1.88742	0.0796523
					Anti-miR-222	3.25897		3.16234	3.26024	3.35159	0.0946405
				8h Post-transfection	Control	2.34237		2.24829	2.35528	2.42188	0.0875714
					siPORT	2.32761		2.24376	2.32051	2.41618	0.0863865
					Pre-miR-222	1.748		1.66143	1.76414	1.8171	0.0791515
					Anti-miR-222	3.53386		3.41247	3.561	3.62573	0.109341
				24h Post-transfection	Control	2.40293		2.31103	2.40394	2.49143	0.0902114
					siPORT	2.37146		2.28588	2.37931	2.44645	0.0806418
					Pre-miR-222	1.77765		1.70238	1.7712	1.85698	0.0774536
					Anti-miR-222	3.07294		2.97775	3.07399	3.16514	0.0937044
				48h Post-transfection	Control	2.29591		2.22953	2.28812	2.36726	0.0691198
					siPORT	2.38876		2.31962	2.38014	2.46344	0.0722094
					Pre-miR-222	1.96138		2.03815	1.85294	1.99439	0.096804
					Anti-miR-222	2.65979		2.5625	2.65734	2.75782	0.0976743
				72h Post-transfection	Control	3.55887		3.44919	3.60718	3.61894	0.0947931
					siPORT	2.43856		2.34611	2.46476	2.50291	0.0817721
					Pre-miR-222	1.20373		1.19042	1.23945	1.18141	0.0312361
					Anti-miR-222	2.87334		2.7758	2.89753	2.94457	0.0870962
